# Supplementary material for: Epigenetic, transcriptional, and functional characterization of myeloid cells in familial Mediterranean fever
Source: iScience. 2024 Feb 29;27(4):109356. doi: 10.1016/j.isci.2024.109356 (PMC10951896; doi:10.1016/j.isci.2024.109356)
Supplement: Data S1. Olink values acquired from monocyte supernatants; Olink_monocyte_supernatant.csv, related to Figures 2 and S1 [file mmc2.csv]

ID	Disease	Stimulus	Age	Sex	IL8	VEGFA	CD8A	MCP.3	GDNF	CDCP1	CD244	IL7	OPG	LAP.TGF.beta.1	uPA	IL6	IL.17C	MCP.1	IL.17A	CXCL11	AXIN1	TRAIL	IL.20RA	CXCL9	CST5	IL.2RB	IL.1.alpha	OSM	IL2	CXCL1	TSLP	CCL4	CD6	SCF	IL18	SLAMF1	TGF.alpha	MCP.4	CCL11	TNFSF14	FGF.23	IL.10RA	FGF.5	MMP.1	LIF.R	FGF.21	CCL19	IL.15RA	IL.10RB
HIT001	control	RPMI	60	M	10.07145	7.60321	0.7984	4.04849	-0.13795	-0.24459	1.06055	0.46031	0.51326	6.71332	1.11489	0.34375	0.33437	8.58643	0.1941	0.3303	0.53455	-0.0673	0.37897	0.56833	-0.27844	0.16976	-0.63361	5.39163	0.52911	4.78896	0.43098	1.86302	1.66049	0.3773	0.21229	0.32396	0.81803	4.80154	0.57321	0.78016	0.15248	0.53693	0.58324	5.4492	0.41934	0.65045	0.27797	0.39206	0.54733
HIT002	control	RPMI	27	F	9.02587	5.63782	1.31724	3.28927	0.28298	-0.06246	0.99477	0.58045	0.75528	5.39019	1.25888	0.75665	0.53214	7.54124	0.20046	0.17868	0.50866	0.04872	0.37144	0.46364	-0.36917	-0.02453	-0.58123	4.33182	0.63194	3.7716	0.53946	3.95738	1.47342	0.71452	0.22112	0.49258	0.911	3.85099	0.83356	1.05403	0.55032	0.54249	0.72489	3.64081	0.47359	1.26393	0.36143	0.54017	0.506
HIT006	FMF	RPMI	46	F	10.90819	5.58534	0.92935	5.05291	0.41235	0.00335	0.7846	0.53827	0.55088	3.90753	0.7437	0.33321	0.29083	10.56983	0.15883	0.34362	0.2293	-0.16235	0.18877	0.37684	-0.54799	-0.07238	-0.78009	3.95117	0.3589	3.39355	0.717	3.80007	1.44488	0.53957	-0.08574	0.20271	0.33638	1.28744	0.59939	0.53529	0.32024	0.4284	0.48529	3.51448	0.34889	0.80718	0.14435	0.19731	0.55168
HIT007	control	RPMI	33	M	6.171	2.788	1.04791	0.71392	0.10655	-0.06148	0.23656	0.24493	0.64341	2.28635	0.75274	0.39432	0.20128	5.14517	0.36036	0.27124	0.56579	-0.10907	0.54933	0.44939	-0.4828	0.4048	-0.6858	1.76025	0.61601	1.46663	0.35549	2.84858	1.54567	0.56092	0.09306	0.23554	0.69288	0.69504	0.63144	0.81151	0.21569	0.45453	0.56767	0.12681	0.46004	1.18979	0.50012	0.49832	0.63087
HIT012	control	RPMI	49	F	10.01185	6.40774	1.16318	3.95218	0.42808	-0.04254	1.08667	0.62156	0.85029	5.86418	1.42663	0.71842	0.22153	8.02097	-0.09986	0.35794	0.60501	-0.05397	0.39155	0.70092	-0.4649	0.31148	-0.36962	5.0281	0.82453	3.07493	0.5699	3.3035	1.7461	0.7149	0.07664	0.4922	1.00713	3.72374	0.70651	1.3362	0.63301	0.57783	0.73801	4.54896	0.52838	1.46626	0.31969	0.78292	0.77747
HIT013	control	RPMI	37	M	8.90316	5.74774	1.08704	2.99336	-0.09951	-0.28889	1.30243	0.47848	0.63204	5.62393	1.09756	0.34528	0.23804	7.59646	0.48115	0.30616	0.29883	-0.2371	0.14747	0.54512	-0.22286	0.1575	-0.64189	4.70383	0.79004	2.46876	0.80038	2.16269	1.83598	0.43494	0.36995	0.49291	0.8111	2.88098	0.58853	1.37838	0.23584	0.52745	0.62237	5.72542	0.41295	0.83564	0.39552	0.53948	0.63325
HIT014	FMF	RPMI	45	F	10.50475	5.58776	0.92807	4.31742	-0.11581	-0.02267	0.89524	0.06335	0.39141	4.78976	1.72764	0.86242	0.24254	8.8916	-0.00783	0.14693	0.32461	-0.08825	0.06953	0.37544	-0.48759	-0.08419	-0.75308	4.87889	0.27789	2.35217	1.0276	2.3184	1.61887	0.452	-0.04515	-0.17825	0.98201	1.68332	0.3452	1.75738	-0.35498	0.35184	0.2225	6.9198	0.44577	0.36955	0.27693	0.21594	0.42859
HIT016	control	RPMI	54	F	11.12078	3.78235	1.08138	3.57014	0.1321	0.02967	0.59867	0.52469	0.70302	2.41343	0.98593	0.60457	0.49104	9.82381	0.55784	0.42696	0.69682	-0.02087	0.40839	0.61996	-0.33332	0.29341	-0.65505	3.24415	0.78311	3.71158	0.8507	2.91528	1.49195	0.69691	-0.02411	0.05707	0.71861	0.38268	0.65086	0.91208	0.43428	0.5361	0.76067	2.216	0.42783	1.12419	0.25435	0.36104	0.38933
HIT017	control	RPMI	31	F	11.86598	4.43916	0.61802	4.58941	-0.09619	-0.01435	0.71799	0.3697	0.57039	2.94503	0.89618	0.34089	0.44106	10.60212	0.38231	0.02837	0.56444	-0.15004	0.11014	0.39167	-0.61189	-0.04913	-0.67052	4.08074	0.59277	4.5819	0.89308	3.07973	1.17437	0.28823	0.20359	0.23396	0.68658	0.74155	0.42877	0.65612	0.32225	0.35055	0.50341	2.46314	0.49977	0.92312	0.09473	0.36459	0.48669
HIT018	FMF	RPMI	35	F	11.79906	3.65064	0.63151	4.15969	-0.03652	-0.52428	0.38215	0.19928	0.41614	1.38546	0.69959	0.30572	0.30062	9.78924	0.2936	0.06516	0.3441	-0.16405	0.29583	0.28129	-0.68105	-0.04699	-0.84215	3.12212	0.5443	4.73775	0.67501	2.83793	1.46746	0.53974	-0.07997	-0.187	0.31898	0.23624	0.30018	0.51633	-0.04667	0.37095	0.24531	2.73641	0.22025	0.564	0.34268	0.03119	0.38915
HIT019	FMF	RPMI	55	F	10.25225	5.47075	1.35731	4.05214	1.20865	0.13096	1.64451	1.31386	1.13897	3.49653	1.45963	1.08875	1.1175	8.2726	1.39545	0.85383	1.3664	0.62915	1.18445	1.30216	0.26911	1.79917	0.62476	4.38348	1.67493	3.16643	2.0375	2.45779	2.40895	1.62555	0.46351	1.57962	1.55368	4.64781	1.63468	1.86898	1.3799	1.17361	1.48991	4.55003	1.49849	1.75594	1.11986	1.1176	1.28529
HIT024	FMF	RPMI	53	M	12.70824	7.30017	1.64311	7.47471	0.55729	0.73866	1.95447	0.56352	0.77324	4.04234	3.10697	0.99654	0.30559	10.96685	0.02501	0.00393	0.64553	0.36337	0.29645	0.47545	-0.23968	0.1373	-0.40885	6.1906	0.48218	4.52732	0.55536	2.16572	1.72765	0.6275	0.25925	0.39293	0.94838	3.31487	0.87053	3.24152	0.25514	0.74956	0.69339	10.03074	0.37382	0.86979	0.32234	0.59134	0.5537
HIT025	control	RPMI	22	F	9.97242	6.91591	1.56723	3.98553	0.54923	0.50673	1.23716	1.01662	1.08461	4.25824	2.12558	3.11574	0.94	8.56851	0.6413	0.64154	0.97343	0.38108	0.88832	0.81393	-0.02801	0.84236	0.08553	5.81209	1.10598	3.13474	0.97415	2.41349	1.8294	1.14408	0.4447	0.49916	0.89665	2.7149	1.14662	2.30666	0.92293	0.85697	1.06841	7.44539	1.21905	1.67324	0.70608	0.84205	0.90488
HIT026	control	RPMI	26	M	13.5706	7.42054	1.10739	8.24318	0.27955	0.01359	1.12062	0.48835	0.65112	4.97568	2.61118	1.25128	0.44226	11.81903	-0.09358	0.22898	0.60098	-0.06715	0.197	0.26604	-0.431	0.00412	-0.58022	6.14134	0.72442	5.2331	0.55789	3.81873	1.55028	0.48547	-0.1732	0.36291	0.86552	3.1925	0.71361	1.70892	0.07607	0.54415	0.513	7.5027	0.41397	1.00759	0.40573	0.4983	0.41072
HIT027	FMF	RPMI	46	F	10.7954	6.56262	1.28608	4.10608	0.6655	0.11198	1.43231	0.66129	0.83456	5.56498	2.05141	0.54073	0.44936	7.08228	0.7178	0.47666	0.56996	0.16398	0.40645	0.5936	-0.31502	0.33556	-0.58069	5.2617	0.83632	3.58282	0.78986	1.94956	1.87121	0.62934	0.35654	0.45315	1.09908	3.42564	0.73985	2.14078	0.49797	0.58491	0.67367	6.86049	0.688	1.3031	0.28968	0.65297	0.57561
HIT028	FMF	RPMI	43	F	12.02213	6.4453	0.79671	6.31803	-0.68128	-0.01699	1.17491	0.34221	0.62867	4.05674	1.87866	0.71107	0.17027	9.71806	0.15928	0.10679	0.37648	0.00795	0.22025	0.44713	-0.65086	0.04861	-0.67122	5.31612	0.67575	4.12279	-0.02443	2.59394	1.51162	0.46688	0.12087	0.14287	0.8386	1.52014	0.52704	1.33715	0.26193	0.51159	0.35976	4.40823	0.35227	0.86611	0.28066	0.34573	0.45161
HIT030	control	RPMI	26	M	8.57434	6.99636	1.75011	2.83266	0.41359	0.26123	1.58751	0.71719	0.82073	6.64974	2.01322	0.67573	0.33565	7.23173	0.17823	0.28397	0.75208	0.1058	0.267	0.67685	-0.19709	0.07515	-0.55955	5.77613	1.03841	3.79464	0.81344	1.67764	2.04697	0.56585	0.48011	0.16435	0.94427	3.74651	0.76156	2.50373	0.65726	0.643	0.78182	6.07314	0.77347	1.44135	0.49986	0.49947	0.43813
HIT031	control	RPMI	32	F	9.01774	6.74615	1.92435	3.23275	0.50901	0.30772	2.01716	0.61571	0.86759	4.14686	2.66566	1.64863	0.45371	7.31359	0.40189	0.631	0.56309	0.33052	0.27302	0.67834	-0.43104	0.28967	-0.46699	5.46359	0.95011	2.75097	0.41366000000000003	3.31345	2.361	0.63101	0.2651	0.12111	0.9452	2.92376	0.80248	3.39085	0.42929	0.64129	0.79847	8.05352	0.5179	1.3021	0.10323	0.50127	0.66756
HIT032	control	RPMI	31	F	11.18427	7.85511	1.35493	4.44132	0.4987	0.3167	1.46438	0.59176	0.71764	6.13311	2.15112	0.67514	0.55558	9.29494	0.79523	0.02771	0.52639	0.15881	0.34444	1.73363	-0.35569	0.33978	-0.57133	5.90245	0.8528	4.11743	0.90541	1.80703	1.66855	0.59535	0.81361000000000006	0.76712	0.99772	3.37188	0.87404	2.00121	0.52558	0.44902	0.67223	5.73049	0.49931	1.46686	0.44988	0.70473	0.81119
HIT035	control	RPMI	52	M	10.70435	5.83749	0.86733	5.85294	0.09786	0.11478	0.80497	0.53061	0.70689	3.29416	1.18532	0.48667	0.34671	11.17666	0.37502	0.33757	0.64449	0.05269	0.60437	0.55498	-0.32791	0.15615	-0.60623	3.94137	0.80712	3.29182	0.98231	3.4915	1.31622	0.76514	0.50461	0.51394	0.83453	1.22071	0.64918	0.97429	0.37336	0.55636	0.66727	2.31555	0.40967	1.13787	0.18981	0.16255	0.65326
HIT037	control	RPMI	22	M	10.403	6.92223	1.05274	3.73	-0.15294	-0.17737	0.55357	0.34598	0.42265	4.94701	0.91539	0.1393	0.15279	8.87569	-0.25208	0.34989	0.43389	-0.10727	0.14669	0.39804	-0.31807	-0.06961	-0.59579	4.80382	0.39228	3.74126	0.34976	2.32187	1.67962	0.55654	0.22905	0.08622	0.69757	2.80535	0.57751	0.71828	0.30261	0.49273	0.67264	3.19772	0.51263	0.79757	0.01438	0.42578	0.44149
HIT001	control	LPS	60	M	13.2894	7.20415	0.91073	6.30168	0.29918	-0.09368	1.42813	0.50359	0.47275	6.75037	2.38646	12.48616	0.20345	13.96397	0.24434	0.4702	0.45525	-0.08748	0.22699	0.78563	-0.50167	0.39884	6.27728	9.66283	0.57376	13.30064	1.02162	11.85442	1.71209	0.58284	1.05038	0.34312	3.5629	6.63271	0.75041	1.27704	0.46074	0.47472	0.57383	9.8296	0.55434	0.88151	0.66053	0.33297	0.41501
HIT002	control	LPS	27	F	13.25641	6.8903	1.15811	8.05374	0.50852	-0.01043	1.53887	0.5765	0.43107	6.7113	2.66366	12.21315	0.44541	14.56128	0.56133	0.80822	0.6832	-0.14717	0.52838	0.6859	-0.46111	0.35872	5.75468	9.38663	0.71922	13.11546	0.81647	11.94231	1.86633	0.57668	0.61089	0.52545	2.92698	6.46317	2.37433	1.00576	-0.00985	0.4948	0.57147	6.44538	0.48749	0.73759	0.43988	0.56182	0.78266
HIT006	FMF	LPS	46	F	13.51761	5.52675	0.70853	4.27105	-0.19858	0.00202	1.54436	0.48229	0.63926	6.91256	2.02914	11.40844	0.27448	11.82815	0.3435	0.24419	0.51674	-0.12999	0.1832	0.66533	-0.27532	-0.02023	5.81089	6.96668	0.49648	10.91347	1.00788	11.03042	1.62758	0.69787	0.76837	0.42429	1.1852	3.52076	0.49142	0.76432	0.13943	0.42588	0.6059	8.74395	0.58318	0.72891	0.14482	0.21275	0.50296
HIT007	control	LPS	33	M	13.52713	3.89183	1.10854	2.76871	0.52309	-0.25129	1.01605	0.67605	0.78242	3.74079	1.14434	7.04938	0.44121	11.46325	0.10517	0.29361	0.60123	-0.21306	0.44248	0.49066	-0.36118	0.38286	1.72654	5.46331	0.8895	8.3188	0.86111	9.19616	1.76641	0.79879	-0.12428	0.42346	0.9994	0.58512	0.78535	0.90685	0.55331	0.50454	0.65237	2.38385	0.36061	1.36056	0.59037	0.58625	0.40744
HIT012	control	LPS	49	F	13.41888	7.15698	1.49392	5.98937	0.79165	0.36855	1.71597	0.62896	1.27001	6.32944	3.25061	12.61239	0.72305	14.37775	0.56184	0.61083	0.78452	0.15683	0.69874	1.43736	-0.22245	0.14588	6.34629	10.42867	0.90585	12.47084	1.68008	12.02985	2.27846	0.72333	1.74324	0.94643	3.9737	5.18854	0.79256	2.16754	0.40012	0.49476	0.68195	8.64455	0.50751	1.18178	0.87925	0.79592	0.41212
HIT013	control	LPS	37	M	13.48681	6.60889	1.62101	6.65847	0.76028	-0.10289	1.60622	0.76073	1.25354	7.09053	2.9914	12.32235	0.79496	14.71724	-50	0.62635	0.68828	0.17636	0.78824	1.39457	-0.27862	0.48527	5.63114	10.17557	1.13563	12.48805	1.25195	11.75518	2.15013	0.74236	1.02552	0.45204	3.16951	4.67791	1.11569	2.20513	0.67809	0.77287	1.05928	9.05123	0.63855	1.60583	0.82102	0.83417	0.81497
HIT014	FMF	LPS	45	F	13.40022	6.82586	1.55954	6.79497	0.46596	0.70259	1.84958	0.78995	2.13361	6.15412	4.45153	12.92598	0.72115	14.37466	0.86982	0.12839	0.65618	0.30934	0.77681	0.71399	-0.29037	0.52536	7.77647	10.27484	1.04545	13.04692	0.96334	12.00074	1.90434	0.77936	2.11083	0.48085	3.39628	3.19886	0.86809	3.51624	0.51396	0.57844	0.89957	12.32347	0.65513	1.41823	0.83731	0.86915	0.61618
HIT016	control	LPS	54	F	13.433	7.08734	1.53041	7.67247	0.0284	-0.15308	1.57657	0.55874	1.19396	7.32219	4.1784	12.71666	0.34073	14.7725	-50	0.57012	0.84702	-0.18216	0.19121	0.69601	-0.54573	0.5212	5.52742	10.70624	0.96862	13.58128	0.81669	11.78218	2.12371	0.66225	0.89882	0.23571	3.43588	6.59234	1.4803	2.08751	0.20183	0.54103	0.66253	11.15933	0.52435	1.11521	0.63093	0.34588	0.2249
HIT017	control	LPS	31	F	13.35174	7.19748	1.43575	8.0094	0.13733	0.30047	1.65268	0.60997	1.39933	7.81373	4.51353	12.79035	0.39751	14.64466	0.80769	1.1097	0.66536	-0.21119	0.09072	0.62888	-0.39664	0.13158	5.6068	10.82601	0.72155	13.62736	1.36701	11.88212	2.41927	0.61252	1.52983	0.80461	3.76	6.83167	1.66122	2.45432	0.34868	0.54408	0.80219	11.92025	0.6053	1.03272	0.58077	0.8103	0.8043
HIT018	FMF	LPS	35	F	13.26011	6.56525	1.74444	8.38382	-0.03268	0.21722	2.24691	0.71285	1.31658	7.39992	4.93423	12.79016	0.32912	14.52683	0.84363	1.32195	0.73239	0.21009	0.29022	0.6553	-0.31702	0.19548	5.80133	10.84477	0.86252	13.64114	1.19464	11.97434	2.3729	0.47813	1.77231	0.30712	3.80926	7.43245	1.8583	3.06962	0.39387	0.67812	0.68733	12.31286	0.709	1.01111	0.85155	0.69715	0.85781
HIT019	FMF	LPS	55	F	13.33548	7.22036	1.84815	8.11659	0.55056	0.27219	2.49584	0.91649	1.97409	7.45895	5.21504	12.98368	0.67679	14.67353	0.76954	1.64415	0.87548	0.14753	0.45685	1.65157	-0.26642	0.40503	6.82154	11.65222	1.11632	13.77373	1.30682	12.0247	2.35974	0.78401	2.41514	1.10188	4.55277	7.84523	1.66107	3.09257	0.42529	0.74265	0.75051	13.1389	0.59038	1.32574	1.83404	0.8496	0.80891
HIT024	FMF	LPS	53	M	13.15515	6.03737	1.56598	7.59158	0.30555	0.73335	2.13148	0.6366	1.35042	3.80081	4.95194	12.85125	0.39748	14.5204	0.66104	0.32428	0.53334	0.46201	0.51141	0.50993	-0.29634	0.36356	6.91936	10.21003	0.81273	12.57422	1.42272	11.26963	2.27309	0.46266	1.97906	-0.13627	3.10177	4.23688	0.83659	4.02559	0.35869	0.59973	0.66838	13.54564	0.75658	0.77407	0.58106	0.80841	0.77596
HIT025	control	LPS	22	F	13.09523	6.36616	1.7095	6.92762	0.33207	0.38698	1.95178	0.46204	1.08975	6.4207	4.41182	12.77932	0.2407	14.19479	0.74311	0.94462	0.64907	0.23476	0.31598	0.95283	-0.44427	0.08375	7.87471	10.46689	0.94604	13.60091	1.20947	11.5132	1.873	0.70506	2.36012	0.49042	3.48188	5.07638	0.70023	3.8611	0.11493	0.53228	0.56206	12.37055	0.61158	0.72237	1.01293	0.62005999999999994	0.4695
HIT026	control	LPS	26	M	13.11091	6.57655	1.54494	7.80058	0.08319	0.4062	1.65777	0.62273	1.09343	5.83947	4.87193	12.85884	0.74724	14.35675	0.46578	0.61281	0.56608	0.12603	0.58557	0.82429	-0.26108	0.30786	7.37035	10.25726	0.966	13.44455	0.86258	11.23974	1.99078	0.96651	2.70198	0.45075	3.51949	3.78318	0.89125	3.29583	0.6579	0.65483	0.88138	12.17051	0.69205	1.41288	0.69869	0.85849	0.82881
HIT027	FMF	LPS	46	F	13.00064	6.73269	1.23893	6.87246	0.43094	0.31145	1.72485	0.50624	1.67091	5.57828	4.34004	12.65448	0.4734	14.61125	0.60503	0.39172	0.72048	0.16452	0.45535	1.00775	-0.36194	0.67521	8.0981	11.57061	1.11304	13.16389	1.19155	12.00257	2.28486	0.75532	2.5129	0.55033	4.16436	5.60118	0.86206	2.88526	0.44992	0.68855	0.75252	13.1246	0.60984	1.18301	0.9146	0.71151	0.90659
HIT028	FMF	LPS	43	F	13.46124	6.69634	1.19955	7.3121	-0.0375	0.06208	1.67461	0.47859	1.24562	4.26728	4.13588	12.89425	0.4003	14.90114	0.13612	0.30877	0.56104	0.01135	0.5689	0.73856	-0.38504	0.105	8.31232	11.14076	0.75366	11.76247	0.6634	11.16807	1.79447	0.50689	2.10753	0.4952	3.35733	2.46855	0.79617	2.3272	0.11243	0.52057	0.63013	10.03561	0.46982	0.95107	0.66037	0.53301	0.13633
HIT030	control	LPS	26	M	13.43205	7.40299	2.22033	7.27221	0.56593	0.01558	2.17206	0.5561	1.15817	7.54399	4.39226	12.91658	0.75447	14.93327	0.65505	0.60493	0.86779	0.16294	0.40791	1.44068	-0.38844	-0.05392	5.58533	11.70248	1.15309	13.57603	0.92718	11.36865	2.33713	0.76993	1.56308	0.52529	4.10982	6.16967	1.00709	2.79721	0.26986	0.7038	0.72438	10.93097	0.61026	1.19976	1.74125	0.72828	0.36154
HIT031	control	LPS	32	F	13.15839	6.49637	2.13872	7.04261	0.47956	0.67529	2.12113	0.61854	2.09749	5.10706	5.17565	12.84756	0.4315	14.6187	0.67097	0.70199	0.6877	0.33939	0.50415	1.13301	-0.11339	0.46462	6.22631	11.60108	0.98343	13.16337	1.0137	11.96205	2.68917	0.53109	1.87107	0.65524	3.99061	5.05568	0.88176	3.9506	0.56559	0.75727	0.68681	13.09395	0.74041	1.18681	1.54478	0.8573	0.79493
HIT032	control	LPS	31	F	13.06611	6.08784	1.5415	5.64045	0.03048	0.18353	2.06489	0.64974	1.31117	6.69743	3.79871	12.71044	0.47058	13.48659	0.99176	0.38672	0.72666	0.00646	0.45158	0.75835	-0.38852	0.28826	6.74188	10.35278	0.8646	13.45403	1.00657	11.54844	2.16937	0.79279	1.53039	0.60661	3.30042	5.00895	0.78876	3.16181	0.4501	0.52981	0.8038	12.80052	0.55195	1.05048	1.0338	0.73241	0.7259
HIT035	control	LPS	52	M	13.52782	7.01353	1.28035	6.63547	0.42855	-0.10702	1.11382	0.51575	0.95462	4.32684	2.44316	11.94392	0.72726	14.13061	0.00861	0.43179	0.59379	0.0409	0.55689	1.1484	-0.26039	0.37413	6.41093	8.27665	1.09806	12.52767	1.07913	11.85509	1.96655	0.75748	1.05658	0.19637	1.85012	3.10606	1.0339	1.27271	0.33404	0.54715	0.7216	6.95549	0.47559	1.2419	0.49026	0.54012	0.11393
HIT037	control	LPS	22	M	13.417	6.64001	0.99746	5.47916	0.19297	-0.10357	0.84436	0.33028	0.54146	4.87064	1.59109	10.45382	0.41681	14.0115	0.64398	0.33156	0.64884	0.05619	0.17181	0.5362	0.10062	0.07018	3.51832	7.93321	0.67234	11.66619	0.74485	11.05537	2.00808	0.49766	0.48654	0.29984	2.26821	3.14051	0.82575	0.73857	0.17793	0.42394	0.50892	6.17032	0.55791	0.90887	0.35933	0.71075	0.75786
HIT001	control	P3C	60	M	13.32089	6.48757	1.11294	8.59896	0.54744	-0.08897	1.32888	0.60613	0.81576	6.90869	3.01017	10.34383	0.59299	14.59902	0.5774	0.42033	0.85715	0.23869	0.44263	0.75445	-0.08539	0.23209	3.60761	8.43594	0.90187	12.92681	1.3269	10.67671	1.78535	0.68816	0.4475	0.32924	1.88762	7.2594900000000004	1.72908	1.66962	0.66201	0.67825	0.88546	8.30625	0.48386	1.34697	0.34846	0.71526	0.67567
HIT002	control	P3C	27	F	13.17509	5.78064	0.74613	9.65278	-0.23139	-0.40211	1.04655	0.31483	0.48142	6.77286	3.22377	10.9377	0.27302	14.48696	0.2301	0.10104	0.55281	-0.13974	0.05287	0.156	-0.46568	-0.43994	4.22233	9.09711	0.35471	12.88122	1.0325	10.76688	1.78299	0.18576	0.363	0.11918	2.31587	6.92846	3.3303	1.16038	0.03165	0.47419	0.36168	6.30429	0.30404	0.48796	0.14125	0.37656	0.20645
HIT006	FMF	P3C	46	F	13.62162	5.09384	0.79146	6.73928	-0.221	-0.15373	1.22241	0.62287	0.64828	5.06635	1.1626	6.9184	0.46344	12.52207	0.24574	0.37757	0.77511	0.11327	0.6059	0.45264	-0.20804	0.24697	3.08597	5.87768	0.57556	9.32085	1.34428	8.45542	1.64885	0.59356	0.33635	0.29125	0.70191	2.70456	1.22497	0.67759	0.4634	0.65422	0.7551	3.45554	0.76456	0.59513	0.12225	0.38189	0.53431
HIT007	control	P3C	33	M	13.61813	3.11623	0.70315	3.82297	0.17266	-0.14951	0.8671	0.40098	0.71588	1.77294	0.9189	4.68523	0.52333	11.63469	0.3195	0.11606	0.77172	0.06929	0.13758	0.57206	-0.24187	0.1695	0.7087	4.98127	0.53741	9.34895	1.23975	6.61005	1.54223	0.7007	-0.08179	0.42891	1.18497	1.08265	0.91768	0.77573	0.43163	0.55742	0.73068	2.87186	0.43395	0.99729	0.45046	0.45577	0.44779
HIT012	control	P3C	49	F	13.21633	5.29895	0.87412	7.86218	-0.04548	0.33073	1.38897	0.44793	0.8088	6.60514	4.80477	12.51317	0.52009	14.68204	0.31592	0.08012	0.64614	-0.02547	-0.00755	0.46756	-0.15561	0.10015	6.16352	9.98428	0.76364	12.78087	1.06199	11.07311	1.76178	0.38979	1.70581	0.07854	2.87843	5.5141	1.00324	3.54576	0.3607	0.72802	0.64722	10.60218	0.24779	0.96374	0.29596	0.36192	0.3837
HIT013	control	P3C	37	M	13.11761	6.71009	0.97816	8.93838	-0.08776	0.14888	1.14344	0.59319	1.17827	6.56919	4.42374	10.74551	0.64604	14.56248	0.55418	0.33681	0.5147	0.12779	0.13427	0.62298	-0.18249	0.40121	4.60631	9.36672	0.92445	12.86721	1.36618	10.03467	1.71222	0.56529	0.91997	0.45662	2.23228	6.13914	1.91059	2.93896	0.56105	0.63876	0.79297	10.28582	0.63878	0.95434	0.50071	0.50172	0.3918
HIT014	FMF	P3C	45	F	13.1851	4.94975	1.21375	7.1877	-0.02406	0.56952	1.22381	0.7405	1.34039	4.64485	4.71456	12.10456	0.70628	14.32227	0.99862	0.53925	0.65132	0.41222	0.45362	0.6684	-0.09099	-0.03662	5.99022	9.00723	0.97088	12.33164	1.14636	9.82703	2.01196	0.75897	1.40937	0.21758	2.28804	2.79157	0.81835	3.24441	0.66219	0.81674	1.03831	11.61307	0.60498	1.05775	0.12898	0.79325	0.7368
HIT016	control	P3C	54	F	13.37143	2.85401	1.01007	4.94082	0.14868	-0.31196	1.13636	0.60348	0.65226	2.94358	1.09302	7.42417	0.60102	10.95895	0.58998	0.27838	0.71144	0.08543	0.60806	0.50734	-0.25337	0.35165	4.29293	5.7833	0.65746	10.44452	1.00451	7.72642	1.6363	0.655	0.5295	0.14153	0.77455	1.00909	0.76227	0.87796	0.67804	0.91158	0.81205	5.00077	0.63832	1.09082	0.34991	0.53603	0.59579
HIT017	control	P3C	31	F	13.3455	6.40545	1.43625	9.3361	0.86804	0.72519	1.7442	0.97661	1.28392	6.75118	5.26162	11.55158	0.78436	14.55382	1.26143	0.89198	0.98918	0.41887	0.86934	0.95429	-0.02932	0.84006	4.13412	9.58343	1.10356	13.04008	1.54792	8.56942	1.99706	0.83146	0.89603	0.17717	2.7441	7.61844	1.77383	3.45318	0.83694	0.91773	1.0959700000000001	11.92663	0.8504	1.57367	0.59091	0.8516	0.76897
HIT018	FMF	P3C	35	F	13.0203	5.95747	1.61922	9.38133	0.22323	0.4833	1.81709	0.72377	1.27295	7.83578	5.63793	12.5124	0.59065	14.226	1.1499	0.79171	1.22817	0.24992	0.26739	0.74258	-0.27437	0.44489	5.32449	10.57595	0.87019	13.37732	1.5781	10.88749	1.99334	0.75973	1.52106	0.39338	3.41518	8.20881	1.86915	4.17165	0.51986	0.71845	0.84553	13.78812	0.76969	1.21662	0.37499	0.77008	0.74063
HIT019	FMF	P3C	55	F	13.10625	6.13788	1.07439	8.85469	0.1463	0.0195	0.99917	0.51898	0.81416	6.50993	3.76016	11.20802	0.39956	14.58901	0.26722	0.56705	0.77157	0.11173	0.10574	0.60557	-0.46023	0.37039	5.30718	8.33784	0.82999	12.49088	1.37661	10.65432	1.7245	0.63435	0.60312	0.47161	2.53158	6.52772	2.94496	1.18322	0.12314	0.67128	0.75582	8.96136	0.57813	0.84158	0.38669	0.57645	0.37584
HIT024	FMF	P3C	53	M	13.31677	5.71866	0.97071	8.57335	0.28333	0.63705	1.20669	0.61849	1.01563	4.58083	5.54635	12.37735	0.66023	14.83639	0.63179	0.49835	0.70199	0.06488	0.39561	0.61544	-0.21439	0.35426	5.17699	9.21983	0.72837	12.47885	1.28727	9.72029	1.69471	0.69051	1.17865	0.30908	1.9538	3.98002	1.06693	4.10341	0.31423	0.89687	0.81831	13.45225	0.70825	0.75177	0.53609	0.34446	0.53402
HIT025	control	P3C	22	F	12.99073	5.17553	0.88982000000000006	8.20003	-0.26667	0.28592	0.87723	0.28745	0.4128	6.00294	5.09012	12.47373	0.1117	14.56496	0.48488	0.2649	0.31914	-0.05963	-0.27078	0.24517	-0.41029	-0.39929	6.11687	9.63699	0.29203	13.22591	1.15349	10.49229	1.75647	0.14336	1.67289	0.0287	2.54322	4.72921	0.59966	4.27646	-0.275	0.32773	0.46635	12.39749	0.23701	0.62331	-0.33941	0.22946	0.19996
HIT026	control	P3C	26	M	12.92979	4.52087	0.91675	8.95594	0.003	0.02082	1.03354	0.42521	0.74247	4.63884	4.28038	12.41762	0.40533	14.5997	0.58575	0.36578	0.70656	0.1669	0.51851	0.58099	-0.09579	0.16437	5.43851	9.27155	0.88804	13.07984	1.08908	10.61624	1.80502	0.83652	1.69703	0.19394	2.6058500000000002	3.69061	1.16283	3.12046	0.56706	0.70701	0.82559	10.70181	0.4424	0.99911	0.31004	0.64695	0.69531
HIT027	FMF	P3C	46	F	12.87111	5.63614	1.1473	8.37594	0.40337	0.35839	1.34436	0.50972	1.24133	5.27782	5.44863	12.5601	0.40488	14.46387	0.87497	0.33944	0.78085	0.14221	0.25076	0.78073	-0.25752	0.59516	7.68334	11.08988	0.54664	13.37218	1.17504	11.30325	2.14085	0.72272	2.35948	0.24609	3.77823	6.08467	1.43294	4.03626	0.3518	0.81086	0.73938	13.47184	0.6779	0.87673	0.17008	0.73124	0.63061
HIT028	FMF	P3C	43	F	13.01451	4.77349	0.92242	8.34054	0.42017	0.16836	1.10203	0.71309	0.9529	4.21861	4.51098	12.61499	0.70585	14.67443	0.45528	0.2	0.84783	0.15593	0.35436	0.81316	-0.29641	0.59676	7.43825	9.60098	0.95366	13.31275	1.21885	9.94129	1.88393	0.87438	1.79102	0.218	2.23349	4.75818	1.12808	2.89194	0.47854	0.78252	0.90049	9.91498	0.80712	0.92155	0.53658	0.53431	0.49851
HIT030	control	P3C	26	M	13.18559	6.43296	1.1115	9.48111	-0.22099	0.30057	1.72459	0.51541	0.75098	7.39392	5.46613	11.3604	0.03894	14.40617	0.37017	0.18045	0.64723	0.02995	0.15784	0.71093	-0.41799	-0.28459	5.10883	11.09969	0.75682	13.15719	1.03863	9.72115	1.49086	0.53243	0.97381	-0.03583	3.05358	6.18762	1.68766	4.72242	0.06584	0.75025	0.64457	12.5212	0.66664	0.64243	0.4055	0.3247	0.27089
HIT031	control	P3C	32	F	13.32214	5.51643	1.47196	8.25659	0.09042	0.50898	1.8337	0.6254	1.31477	5.01929	5.8239	12.20642	0.6231	14.69141	0.42576	0.45003	0.74954	0.23876	0.49384	0.61097	-0.15522	0.36587	6.0176	10.62001	0.86002	12.7856	1.09497	11.1521	2.18845	0.86479	1.41183	0.21854	3.3635	5.06406	1.3399	4.50629	0.41774	0.91292	0.94244000000000006	13.26522	0.67653	0.83841	0.32857	0.57609	0.6394
HIT032	control	P3C	31	F	13.17124	6.51107	1.33046	7.58037	0.18824	0.25882	1.84023	0.38324	0.79489	6.40843	4.57493	11.9142	0.30786	14.6469	0.53091	0.37473	0.75706	-0.13969	0.48504	0.63296	-0.29884	0.00773	4.96919	9.83763	0.77636	12.24468	1.16554	9.86606	2.11347	0.48749	0.43437	0.24355	2.67505	5.22328	0.81642	3.79392	0.25235	0.60515	0.66482	11.70157	0.38526	0.95799	0.50393	0.37578	0.16227
HIT035	control	P3C	52	M	13.36495	4.35704	0.9551	6.47522	0.14788	-0.06274	0.949	0.45002	0.79771	2.09703	1.24753	7.05068	0.55577	13.26267	0.76709	0.18226	0.53958	0.2267	0.36958	0.39387	-0.20952	-0.05994	3.22107	6.31425	0.67507	12.0038	0.89826	9.37776	1.79304	0.61857	0.01848	0.07303	0.62497	2.41268	1.34646	0.89157	0.48033	0.75869	0.71787	3.58802	0.59586	1.08015	0.27151	0.3661	0.60318
HIT037	control	P3C	22	M	13.29879	5.44372	0.89644	6.36007	0.05071	-0.05852	1.12527	0.14585	0.71693	5.16356	2.07878	9.39735	0.35135	13.71054	0.2312	0.17402	0.66255	-0.00115	0.22069	0.48983	-0.42189	0.13299	5.27479	8.01706	0.66232	11.55683	1.15515	9.51371	1.83394	0.5147	0.34589	0.06356	1.75062	3.46646	1.60741	0.85716	0.21203	0.43124	0.48739	7.10844	0.41548	0.86291	0.11033	0.3517	0.42341
HIT001	control	C_albicans	60	M	13.38501	7.47765	0.81515	10.00902	0.18721	-0.06389	1.39188	0.14497	0.3522	5.67321	2.08715	11.12768	0.04716	14.46327	0.66133	1.0422	0.58742	0.17901	-0.02158	1.05196	-0.52581	-0.42787	6.04807	7.00519	0.26575	11.1631	1.03847	10.78817	1.93966	0.10097	1.33183	0.11198	2.8639	7.92103	0.82778	1.28758	-0.28211	0.30716	0.28796	6.98722	0.26798	0.20639	0.28061	0.18184	0.34143
HIT002	control	C_albicans	27	F	13.54609	6.43159	1.27491	8.53245	0.24705	0.15028	1.2612	0.53278	0.74905	5.75356	1.68805	8.67504	0.53629	14.33309	0.44973	0.71105	0.68654	0.24339	0.46423	0.8001	-0.1775	0.13178	3.25928	6.01023	0.69225	10.37057	0.42092	10.24651	1.80941	0.59938	0.33149	-0.06489	1.46348	6.28964	1.53814	0.75437	0.55958	0.71825	0.76654	3.18986	0.58948	0.85877	0.12931	0.28127	0.72036
HIT006	FMF	C_albicans	46	F	12.96331	8.17567	3.5655	8.90651	-0.12402	0.9436	3.87488	0.70818	6.17455	4.50784	5.58265	4.50479	0.40913	14.02558	0.30149	1.98186	1.66957	4.29514	0.10089	4.48884	3.6161	-0.00471	-0.63905	6.26308	0.45207	7.32669	1.06248	8.11406	3.3988	5.68958	5.71828	0.47216	1.16758	9.59255	3.87839	5.33239	-0.15376	0.66626	0.52431	13.36643	1.41204	1.50423	4.6344	0.20513	2.96391
HIT007	control	C_albicans	33	M	12.60591	3.46358	0.74426	4.68907	-0.4439	-0.32061	0.33502	0.12858	0.47748	2.62147	0.55127	4.98677	0.10445	11.05963	-0.0382	-0.16026	0.55061	-0.03671	0.0017	0.31358	-0.38298	0.01034	2.09867	3.55491	0.10727	6.17512	1.36715	7.50034	1.65286	0.25573	0.22009	0.03931	0.61093	1.05126	0.66732	0.44514	-0.05465	0.56496	0.40049	1.60443	0.37823	0.51927	-0.11756	0.03939	0.34651
HIT012	control	C_albicans	49	F	13.47825	7.16438	1.23571	10.70866	0.17411	0.07358	1.84504	0.28392	0.92778	5.55863	3.37737	11.4673	0.27127	14.39788	0.70419	1.22651	0.55799	0.30858	0.37013	1.42965	-0.3885	-0.03566	6.10027	7.9581	0.86868	11.50421	1.42069	11.19243	2.1736	0.58136	2.27313	-0.18484	2.88175	7.60053	1.45477	2.1258	0.23313	0.52904	0.50495	6.90231	0.40331	0.94412	0.464	0.27638	0.44269
HIT013	control	C_albicans	37	M	13.48188	6.70444	1.62406	10.35342	0.47831	0.2721	2.4861	0.62108	2.13157	4.93225	3.09917	11.12992	0.25633	14.45281	0.49443	0.4817	0.53656	0.23171	0.32416	1.4581	-0.14788	0.43782	6.78928	8.30911	0.97388	11.70569	1.14935	10.85899	2.07872	0.59437	2.07705	-0.09832	2.7716	7.31682	1.64546	2.22907	0.58778	0.72885	0.80774	8.31114	0.56557	1.19692	0.68958	0.69136	0.62317
HIT014	FMF	C_albicans	45	F	13.28365	6.62309	1.49628	10.21329	0.2504	0.62676	2.11653	0.52238	1.9074	4.76032	5.12199	11.96629	0.21289	14.54631	0.41687	0.09914	0.58874	0.50734	0.28997	1.20355	-0.32354	0.13936	6.95004	8.7704	0.45863	12.1301	1.52723	11.03156	2.24842	0.57567	2.57111	0.18483	2.82047	4.97297	1.05813	3.70532	0.41576	0.81657	0.72346	10.20439	0.46478	0.89765	0.74625	0.67401	0.51643
HIT016	control	C_albicans	54	F	13.50306	5.3989	0.82373	6.34051	0.22052	-0.1221	0.66207	0.50072	0.91786	4.02379	1.44663	8.89852	0.1256	12.4904	0.62146	0.15044	0.76259	0.04057	0.56552	0.4016	-0.43833	0.53935	5.05461	6.07803	0.58012	9.22498	1.55129	9.16709	1.84736	0.6865	1.06953	0.26303	1.31401	2.25956	0.97872	0.90656	0.3233	0.79952	0.65231	4.73672	0.96522	0.61509	0.3814	0.17645	0.47442
HIT017	control	C_albicans	31	F	13.52358	6.4158	1.69567	10.81377	0.23753	0.14465	1.84921	0.67027	1.55204	6.22132	4.70882	12.31771	0.49515	14.36633	0.42062	0.93185	0.65594	0.48972	-0.0068	0.96673	-0.2018	0.49853	6.45427	9.03043	0.7971	12.36684	0.9038	10.89516	2.13853	0.45968	2.37472	0.2692	3.06243	8.56464	2.08114	2.97266	0.28127	0.69663	0.79588	10.42527	0.54402	0.91479	0.38926	0.50244	0.42156
HIT018	FMF	C_albicans	35	F	13.3497	6.95493	2.0028	11.3985	0.40737	0.2976	1.69724	0.65748	1.76275	6.27813	4.83996	12.16665	0.43636	14.15477	0.58849	1.87207	0.82972	0.44905	0.37297	1.47696	-0.10875	0.32774	6.72155	9.11371	1.07197	13.16835	0.7791	11.37027	1.79483	0.53478	2.77646	0.06204	3.4125	9.96072	2.50067	3.33095	0.508	0.63954	0.67117	11.31819	0.51233	1.29967	0.68671	0.65198	0.4785
HIT019	FMF	C_albicans	55	F	13.39973	6.83395	1.1367	10.5648	0.35769	0.148	1.62623	0.47905	1.07849	6.41725	2.99209	10.84341	0.57433	14.53548	0.56736	0.64388	0.64985	0.17618	0.14058	0.97419	-0.25834	0.49402	5.59671	7.66842	0.92807	11.69814	1.19217	11.08953	2.25511	0.62598	1.22316	0.36383	2.66042	7.83561	3.21609	1.116	0.13507	0.76458	0.69798	6.88127	0.29098	1.02442	0.18729	0.56909	0.45308
HIT024	FMF	C_albicans	53	M	13.1774	6.55405	1.80809	10.91122	0.20604	1.23175	2.03581	0.54743	1.49967	4.7282400000000004	5.89521	12.61757	0.60223	14.61613	0.57487	0.41901	0.72993	0.26716	0.34993	0.59377	-0.17	0.39402	6.82162	9.04279	0.89548	13.196	1.46778	10.98229	2.02167	0.66616	2.38736	0.41377	2.28667	5.10154	1.38692	4.71064	0.45741	0.96835	0.92539	13.3571	0.65467	1.07869	0.23307	0.70254	0.5705
HIT025	control	C_albicans	22	F	13.3783	6.68533	2.16382	10.17817	0.25222	0.44661	2.24266	0.9139	1.17273	5.44067	4.91759	11.97866	0.57136	14.62551	0.69097	0.86835	0.92198	0.67528	0.38934	1.63831	-0.06723	0.62671	6.76593	8.81344	0.88493	13.24874	1.69796	10.80741	2.08194	0.80524	2.32329	0.65304	2.18056	7.58465	1.46173	4.0153	0.6277	0.982	0.95221	10.67593	1.03407	0.93363	0.66015	0.78365	0.55492
HIT026	control	C_albicans	26	M	13.02001	7.33975	2.5706	10.75067	2.97108	2.04156	3.96055	2.01501	1.71487	5.39014	5.51813	12.3061	2.38904	14.50543	3.07613	1.92717	2.85513	2.10001	2.6777	2.20329	1.45743	3.66314	6.94294	9.11412	3.42579	13.15015	4.55682	11.00052	3.96477	2.98415	3.26672	3.15383	3.75313	6.87652	2.93836	4.52677	1.51726	2.15413	2.64337	11.07692	3.16004	1.82587	2.32866	2.16621	1.86707
HIT027	FMF	C_albicans	46	F	13.2917	6.33871	1.51596	10.63457	-0.10655	0.12241	2.22787	0.28272	1.42448	4.42753	4.49141	12.42111	0.45559	14.26425	0.33972	0.56824	0.58548	0.75094	0.1539	1.66447	-0.36736	0.09484	7.91882	9.89434	0.78156	13.20852	1.04574	11.36405	2.24771	0.48249	3.19891	0.27042	3.1526	6.78551	2.04437	3.73038	0.12289	0.7927	0.74528	11.3833	0.3724	0.79458	0.75803	0.56875	0.58002
HIT028	FMF	C_albicans	43	F	13.3683	6.67681	1.05648	10.60318	0.40096	0.08009	1.50772	0.61646	1.24955	4.45583	4.3873	11.70894	0.6156	14.56407	0.83953	0.71334	0.51016	0.50741	0.19905	1.36579	-0.03088	0.31109	7.04827	8.73375	0.78598	12.50479	1.10036	10.42212	1.94517	0.69508	2.49944	0.23542	1.99528	5.35289	1.46448	2.86646	0.52935	0.83242	0.77806	7.57401	0.48146	1.03421	0.51596	0.60584	0.61812
HIT030	control	C_albicans	26	M	13.50331	7.6807	1.94939	11.68556	0.44087	0.29089	2.37474	0.69566	1.13772	4.96875	4.27984	11.45765	0.50771	14.12349	0.64709	3.02482	0.85735	0.90633	0.477	4.27828	0.06351	0.37516	7.08686	9.20471	0.83204	12.35685	1.3338	10.84212	2.23001	0.88175	2.36284	0.50786	3.19941	8.54347	2.68862	3.27183	0.60488	0.78692	0.96352	8.17533	0.73452	1.25045	1.15449	0.73908	0.72874
HIT031	control	C_albicans	32	F	13.3715	6.95912	2.09661	11.39715	-0.24613	0.45198	2.63993	0.34709	2.44196	4.24511	5.72564	12.10489	0.26622	14.20305	0.98179	1.58375	0.52895	1.18635	0.19055	4.39555	-0.43393	0.42291	8.27688	9.86896	0.65896	12.71529	1.13308	11.77264	2.76771	0.23583	3.94534	0.43751	3.61643	7.93876	2.17306	4.98074	-0.03108	0.72041	0.57354	11.09733	0.4529	0.57108	2.05343	0.523	0.46786
HIT032	control	C_albicans	31	F	13.40294	6.81948	1.689	8.37481	0.03117	0.27418	2.59912	0.64412	1.33113	5.49251	3.18449	11.71454	0.50194	14.68892	0.62736	0.44719	0.72568	0.26715	0.48961	1.39658	-0.1252	0.55725	6.56634	8.23505	0.78076	11.06349	1.07549	10.68347	2.26617	0.57395	1.74448	0.35614	2.46433	5.01034	0.84407	2.82706	0.43134	0.80518	0.8329	8.62393	0.5378	0.80082	0.4675	0.3717	0.64142
HIT035	control	C_albicans	52	M	13.53506	6.1514	0.8656	8.55826	0.06864	-0.15263	0.9961	0.28413	0.89522	3.56782	1.90688	9.34306	0.73927	13.63002	0.24507	0.42859	0.61653	0.20058	0.3013	0.45765	-0.54285	0.14209	5.17571	6.11216	0.73592	10.7697	1.00414	10.80575	1.89172	0.30269	1.05709	-0.04527	1.28576	3.45064	1.54503	0.9122	0.16797	0.55049	0.59592	4.10061	0.36799	0.99567	0.47321	0.36958	0.35343
HIT037	control	C_albicans	22	M	13.46258	7.25648	1.4661	9.21143	0.20687	-0.09075	1.96105	0.45737	1.04447	5.57083	2.09704	9.96567	0.29781	14.47436	0.65022	0.48071	0.64812	0.05163	0.20755	0.828	-0.37585	0.64709	5.91273	6.88503	0.61394	11.5309	1.77504	10.71307	2.00937	0.65987	1.47772	0.43396	2.34563	5.29407	2.20335	0.87529	-0.00593	0.54476	0.56848	5.53005	0.77829	0.44445	0.38928	0.3917	0.50586
HIT001	control	S_aureus	60	M	13.77124	7.36911	1.29798	9.26643	0.12266	0.18822	1.48738	0.8485	0.84749	5.34387	1.63864	9.80081	0.46818	14.84192	0.53994	1.05538	0.63319	-0.0381	0.36329	1.04443	-0.27434	0.15369	4.78875	6.08288	0.49778	9.78432	0.39218	10.69627	1.96415	0.79654	1.06859	0.59257	2.51298	5.91415	0.90988	1.06061	0.2842	0.48662	0.71252	5.81313	0.47729	1.09016	0.69213	0.63052	0.57023
HIT002	control	S_aureus	27	F	13.81474	6.80941	1.32853	10.22503	0.23326	0.2281	1.29465	0.54319	0.61597	4.90494	1.71506	9.6645	0.62769	14.7435	0.75358	0.44488	0.59209	-0.01495	0.21143	0.74303	-0.13667	0.53322	3.89127	6.1445	0.67271	10.38447	1.05102	11.30175	1.89439	0.51513	0.44514	0.15775	1.80539	5.8108	2.43331	0.70659	0.07423	0.4659	0.46895	3.95789	0.55232	0.93954	0.74626	0.50876999999999994	0.28572
HIT006	FMF	S_aureus	46	F	13.55174	4.58108	0.93841	6.2678	0.12077	0.01151	1.13857	0.6149	0.62674	6.20728	2.87168	11.73402	0.47151	13.17924	0.56071	0.37039	0.65519	-0.18453	0.23803	0.55676	-0.18524	0.32908	4.89835	7.39183	0.49687	11.30904	0.51354	10.77866	1.58273	0.47674	0.58457	0.55461	1.13591	3.30695	0.81435	0.80826	0.2513	0.70062	0.68011	9.47366	0.58476	0.88106	0.16836	0.48525	0.34912
HIT007	control	S_aureus	33	M	13.28151	4.46913	1.2971	6.86285	0.75835	0.24428	1.54061	1.06471	0.98843	2.47024	1.58146	6.97776	1.02271	13.08892	0.83448	0.47967	0.8481	0.18322	0.66952	1.1936	-0.03582	0.62852	1.91347	4.18821	1.05857	8.53982	0.81984	9.47626	1.7567	1.14446	0.8132	1.05031	1.37302	3.12575	1.20202	0.9958	0.95355	1.00842	1.11189	2.26509	0.9612	1.58695	0.73248	0.99958	0.79084
HIT012	control	S_aureus	49	F	13.60884	7.3782	1.4887	10.36515	0.49554	0.55202	2.08071	0.85819	0.95735	6.24448	3.64272	11.64566	0.68351	14.60519	0.50134	1.47065	0.65165	0.51782	0.4993	1.79618	-0.01618	0.5569	5.48509	8.89692	0.67516	12.16296	1.15458	11.19865	2.31611	0.67675	2.07909	0.67258	3.08668	7.21605	1.63414	2.11459	0.34153	0.71857	0.66436	7.03177	0.68203	1.01561	0.93273	0.74904	0.68637
HIT013	control	S_aureus	37	M	13.70488	6.87513	1.36844	10.6619	0.40414	0.2691	1.73013	0.83708	1.40419	4.55402	2.83981	10.72486	0.70781	14.64962	0.65349	0.82931	0.70677	0.44894	0.52715	1.67242	0.10615	0.7672	6.28153	8.04698	0.95288	10.85963	0.52208	10.59913	2.05553	1.00025	1.80372	0.71086	2.79615	7.30294	1.77862	1.79452	0.76851	0.876	0.95884	7.71886	0.62545	1.45612	0.67457	0.96563	0.77556
HIT014	FMF	S_aureus	45	F	13.6009	6.8292	1.45319	9.64141	-0.06214	0.51518	1.68642	0.53001	1.38211	4.40203	4.46236	11.91561	0.50559	14.86627	0.61538	0.5563	0.79392	0.38611	0.187	0.97054	-0.2376	0.36824	6.08851	9.06745	0.44575	10.78127	1.09131	10.05748	2.03144	0.63637	2.02251	0.3838	2.70802	4.09378	0.98392	2.66307	-0.06288	0.7117	0.64627	9.3255	0.69725	0.7358	0.79612	0.62272	0.36202
HIT016	control	S_aureus	54	F	13.67053	4.70129	1.21456	5.43502	0.62507	0.22042	1.12056	0.61746	0.70361	2.37145	1.48585	8.06667	0.73165	11.74226	0.62184	0.50584	0.63232	0.02307	0.47249	0.69755	-0.28732	0.48652	3.2866	5.55983	1.03586	8.15655	0.79359	7.55063	1.71905	0.88076	0.58019	0.46246	0.79862	1.2097	0.85867	0.9505	0.52988	0.6893	0.80948	4.12078	0.5693	1.39727	0.50312	0.67858	0.49377
HIT017	control	S_aureus	31	F	13.71399	7.76462	1.31332	10.23615	-0.01499	0.09088	1.28108	0.60587	0.79762	6.19058	3.68431	10.77107	0.32192	14.64113	0.35227	0.61871	0.66142	0.22017	-0.17734	0.74663	-0.22834	0.25008	4.22465	8.18872	0.66611	11.64865	0.99959	8.14052	2.01316	0.31132	1.29359	0.19398	2.34439	8.77851	1.52639	1.67579	0.32403	0.5079	0.59229	8.65023	0.52037	0.94721	0.31563	0.5298	0.13816
HIT018	FMF	S_aureus	35	F	13.88193	7.76954	2.15405	11.59174	1.23145	0.74982	2.28887	1.64309	1.40042	5.84564	4.40657	11.4788	1.50673	14.64949	1.37186	2.23118	1.39361	0.89145	1.10767	1.71447	0.20405	1.77102	5.10424	9.18087	1.63486	12.81604	1.83882	11.26997	2.50658	1.54461	2.00912	1.32337	2.966	9.60456	2.38806	2.70423	1.10692	1.30194	1.52421	9.65888	1.71381	1.51989	1.90786	1.17768	1.05231
HIT019	FMF	S_aureus	55	F	13.67041	7.21498	1.26884	10.07527	0.3747	0.07494	1.42321	0.81348	0.63733	5.83493	2.83169	10.4965	0.9037	14.75491	0.49391	0.45231	0.51521	0.09319	0.1209	0.86084	-0.26826	0.31805	4.12171	7.46703	0.85345	10.37237	0.63355	11.22665	2.00139	0.63782	0.70184	0.67203	1.77458	7.00267	3.12796	0.84849	0.39276	0.68071	0.84193	6.7262	0.44659	1.1069	0.43145	0.53497	0.70661
HIT024	FMF	S_aureus	53	M	13.43444	6.41477	1.45114	10.50396	-0.27543	1.2001	1.28677	0.55965	0.80727	4.44021	5.44282	12.72404	0.43723	14.78913	0.24085	0.1781	0.58563	0.19509	0.03758	0.60811	-0.08891	0.44473	5.53321	9.64257	0.51653	12.40458	0.87146	10.21584	1.9137	0.67497	1.63934	0.38631	2.25391	4.35332	1.25346	4.25903	0.24239	0.71053	0.6376	13.1988	0.6104	0.75476	0.57191	0.55923	0.29789
HIT025	control	S_aureus	22	F	13.7158	7.33758	1.8625	10.15892	0.38698	0.60511	1.39857	0.82135	0.9668	4.01611	4.30404	11.19013	0.816	14.74176	0.65599	0.48699	0.72857	0.38535	0.30426	0.82067	-0.08972	0.22461	5.36931	8.66599	0.87837	11.09872	0.92237	9.58323	1.81549	0.92429	1.57886	0.39603	2.29824	7.18113	1.38784	3.18948	0.76456	0.69259	0.78637	9.61519	0.5785	1.12943	0.29289	0.6733	0.64388
HIT026	control	S_aureus	26	M	13.45184	7.49475	1.19741	9.27847	0.5718	0.51763	1.24509	0.45317	0.55071	4.87737	4.4587	11.61226	0.62432	14.77503	0.14693	0.23784	0.59671	0.1634	0.21469	0.52966	-0.17554	0.34142	4.92425	9.02057	0.73134	12.65813	0.88503	9.95672	1.98317	0.71356	1.57139	0.21811	2.81632	5.00364	0.75633	2.30747	0.11728	0.56064	0.68318	9.27541	0.41062	1.16564	0.49282	0.60515	0.54704
HIT027	FMF	S_aureus	46	F	13.56923	7.89772	1.34986	11.83474	0.48664	0.56317	1.60483	0.71447	0.90872	3.54337	4.70811	11.88281	0.64749	14.26632	0.82917	0.67861	0.53749	0.50593	0.30296	1.32875	-0.16073	0.49728	6.13597	9.65911	0.85026	12.67798	0.55128	11.06134	2.21951	0.56562	2.10628	0.45749	2.87987	8.26498	2.83203	3.04297	0.46528	0.81171	0.74961	9.56302	0.5415	0.93342	1.09797	0.70464	0.69411
HIT028	FMF	S_aureus	43	F	13.63112	7.58979	0.90886	10.74322	0.4326	0.04286	1.28032	0.6927	0.66464	2.76179	3.77252	11.21761	0.5783	14.7031	0.85399	0.40171	0.62846	0.33867	0.26643	0.5915	-0.2522	-0.09789	5.26669	8.54446	0.77433	11.06194	0.76099000000000006	8.74652	1.77969	0.76313	1.49304	0.45614	1.7936	4.94838	1.58459	1.93862	0.2259	0.64932	0.62719	6.4495	0.51888	0.75014	0.67925	0.54806	0.46534
HIT030	control	S_aureus	26	M	13.64449	8.95171	1.89069	11.46849	0.30924	0.47727	2.28044	0.68674	0.57517	6.65788	3.75084	9.7916	0.42792	14.4177	0.5288	1.87452	0.74292	0.37544	0.4637	1.6816	-0.03212	0.91136	3.98693	8.88922	0.65711	12.38521	0.78442	8.67421	2.22779	0.9023	1.45416	0.01704	2.17432	9.16871	2.06027	2.71462	0.12898	0.54363	0.44213	7.3539	0.44423	0.87906	1.40375	0.51156	0.47613
HIT031	control	S_aureus	32	F	13.77754	8.45238	2.12146	11.39013	-0.25145	0.56233	1.8052	0.47167	0.8446	4.40156	4.63075	10.29261	0.32489	14.55255	1.39409	0.99276	0.50334	0.67289	0.40987	2.03633	-0.22936	0.46286	4.41461	8.69073	0.6126	11.31538	1.02376	10.26968	2.41974	0.52407	1.38364	0.56153	2.32372	8.63198	1.95682	3.58335	0.06018	0.55288	0.55969	9.16149	0.45098	0.68054	0.97647	0.66616	0.40656
HIT032	control	S_aureus	31	F	13.83163	7.80728	1.69201	8.72901	0.40714	0.44602	2.23334	0.879	0.95424	4.41937	2.92286	10.47107	0.86492	14.87149	0.67416	0.40576	0.90426	0.15293	0.65119	1.0945	-0.00696	0.67672	4.74941	8.37067	0.83762	9.54133	1.16495	8.34878	2.29377	0.82195	1.05678	1.03406	2.32977	4.28256	1.1384	2.16313	0.68694	0.80934	0.96616	7.70486	0.76856	1.3573	1.04072	0.81041	0.73124
HIT035	control	S_aureus	52	M	13.6717	7.2215	0.99042	9.02526	0.0735	0.02317	1.25264	0.37577	0.62739	3.6436	2.47414	10.02287	0.40642	14.44537	0.64725	0.23302	0.63009	-0.00681	0.06377	0.53422	-0.17177	0.15949	4.40009	7.41427	0.61442	10.81694	1.03562	10.83494	1.83706	0.63208	0.39392	0.50016	1.40216	3.33829	1.47713	0.90465	0.23451	0.5955	0.64868	5.3497	0.38116	1.10698	0.67299	0.69793	0.39505
HIT037	control	S_aureus	22	M	13.90002	7.64675	1.39572	10.26992	0.37878	0.04815	1.53055	1.21522	1.03068	4.84199	2.46691	9.78501	1.01174	14.8795	0.45591	0.74765	0.95732	0.33492	0.84373	1.23096	0.10042	0.48753	4.24321	7.06081	0.87451	11.49988	1.22596	10.96606	1.77073	1.09511	0.40957	0.8982	1.44194	5.77046	2.50427	1.0221	0.81195	1.04246	1.15078	5.84955	0.94429	1.27859	0.76439	0.70693	0.89809
HIT001	control	Aspergillus	60	M	12.72095	9.38889	4.39541	9.76927	0.27004	1.47315	3.95512	1.09428	6.68944	5.3358	6.09726	4.10343	0.72239	13.97775	0.6294	3.03186	1.93459	4.71949	0.35361	5.05226	3.88538	0.07675	-0.46639	7.25514	0.14943	8.58781	1.23823	6.43325	3.85727	6.28335	6.28821	0.46053	1.80549	10.87716	4.72782	6.1442	-0.05857	0.75831	0.52941	13.65215	1.63351	1.96953	5.11962	0.95776	3.29431
HIT002	control	Aspergillus	27	F	12.4486	8.5698	4.23642	9.68447	0.53321	1.20015	3.63503	1.56366	6.25165	4.9409	5.77346	4.07381	0.95607	14.02331	0.79751	2.74769	1.78107	4.33091	0.96997	4.64189	3.47504	1.05281	0.09668	7.18037	0.67497	8.06537	0.84161	6.08104	3.73654	5.90516	5.95375	1.13894	1.70266	10.07327	4.31476	5.93913	0.75747	1.18965	1.13049	13.25318	1.78085	1.9353	4.67014	0.9102	3.02244
HIT006	FMF	Aspergillus	46	F	12.97179	4.88929	1.06056	6.39174	0.48116	0.35098	1.60856	0.52406	0.45231	3.76095	0.98176	6.65533	0.6447	12.51753	0.89562	-0.17438	0.78961	0.09567	0.54269	0.60396	-0.23881	0.62287	3.29634	4.32258	0.69547	6.83547	1.21877	8.97631	2.03494	0.90934	0.63467	0.86695	1.02988	3.02978	1.13737	0.98611	0.1315	0.6626	0.68351	4.44702	0.94064	0.90668	0.21712	0.58691	0.37127
HIT007	control	Aspergillus	33	M	12.59826	8.65231	4.68116	8.30906	0.31018	1.45699	3.781	1.06265	6.57926	5.25952	6.2094	4.71083	0.86868	13.37626	1.02041	2.15805	1.88856	4.76306	0.3989	5.02996	3.84566	0.92412	0.41947	6.7858	0.61858	6.80497	1.94348	7.84357	4.04657	6.22268	6.37419	1.06248	1.89449	9.733	4.51179	6.38523	0.5242	0.8796	0.8326	13.52288	1.8837	2.13403	5.25752	0.92407	3.36934
HIT012	control	Aspergillus	49	F	13.60874	9.17766	4.34607	9.51491	0.5106	1.27201	3.98302	1.47858	6.42757	5.07024	6.09129	4.62549	1.0478	14.91439	1.16463	2.87276	1.82579	4.47893	0.85011	4.70476	3.58653	1.38983	0.41094	7.67986	1.00834	8.49665	1.63798	7.95951	3.82435	6.03449	6.08212	1.07544	2.29095	10.11434	4.39533	5.90193	0.77552	1.29798	1.28385	13.38862	1.86071	1.97435	4.84858	0.91302	3.13744
HIT013	control	Aspergillus	37	M	13.87056	9.10216	4.58084	11.08516	0.03662	1.27829	3.80725	1.02873	6.52824	5.11457	6.25442	4.35282	0.86663	14.52175	0.5595	3.03944	1.52338	4.62086	0.05352	4.93298	3.75677	0.12268	0.30798	8.08574	0.44001	10.10686	0.38904	7.64453	3.77286	6.25618	6.22993	0.65807	2.01545	10.02045	4.60464	6.02589	0.14636	0.95327	0.7038	13.78622	1.60485	2.07533	4.89647	0.7364	3.2331
HIT014	FMF	Aspergillus	45	F	13.98223	9.47224	4.85552	11.69186	0.4842	1.65345	4.23794	1.22508	6.85791	5.31996	6.65886	4.86568	0.43705	14.50194	0.38262	2.67564	2.04135	4.97709	0.45331	5.29163	4.06755	0.58027	0.38335	8.38374	0.79878	9.9733	1.52434	8.19142	4.33279	6.42274	6.5688	1.16218	2.50529	10.17837	4.87966	6.47659	0.24597	1.08048	0.74827	13.75608	1.92539	2.27452	5.41077	0.92723	3.4864
HIT016	control	Aspergillus	54	F	13.07597	8.89422	4.56947	9.38175	0.32219	1.42188	3.54343	0.82364	6.67575	4.8861	6.23069	4.01108	0.59603	14.15761	0.406	2.53565	1.73726	4.7857	-0.30214	5.01797	3.83158	0.02525	-0.4301	7.17983	0.45692	7.16026	1.14629	7.20179	3.9001	6.26978	6.32312	0.67089	1.77666	9.88822	4.60024	6.37991	-0.12347	0.75676	0.4827	13.51666	1.47287	2.07477	5.32879	0.56198	3.19269
HIT017	control	Aspergillus	31	F	13.47028	9.41846	4.99415	10.51546	-0.18877	1.6257	4.28994	1.15715	7.09931	5.61665	6.89239	4.38137	0.60096	14.62239	1.06183	3.33037	2.26991	5.25652	0.3069	5.49529	4.20014	0.21789	-0.13849	8.48571	0.5932	8.3354	1.82823	7.39132	4.47014	6.57649	6.87048	0.50321	2.32112	10.67213	5.02677	7.10545	-0.56116	0.70171	0.41989	14.46158	1.92013	2.24411	5.6428	0.63643	3.66077
HIT018	FMF	Aspergillus	35	F	13.87543	9.4864	3.47931	10.07242	0.23303	1.26427	4.06463	1.28944	6.4575	4.94505	6.16645	4.49717	0.76254	14.73214	0.97439	3.18405	1.79896	4.21308	0.22369	4.74529	3.63732	0.44339	0.10572	8.66681	0.57898	9.02149	0.70486	7.25271	3.77638	5.86805	5.99484	0.77218	2.13844	10.41328	4.06338	6.39559	0.30664	0.96528	0.72183	13.79233	1.57166	1.76711	4.8512	0.55493	3.11059
HIT019	FMF	Aspergillus	55	F	13.81314	8.59787	4.48937	10.8604	0.84671	1.52329	4.04008	1.51811	6.5856	5.265	6.08061	5.78226	1.12112	14.63636	1.41704	3.02563	2.23528	4.64139	1.01743	5.05336	3.71222	1.8562	1.03092	8.16434	1.24627	9.05547	2.43726	8.90804	4.15769	6.1721	6.34791	1.49229	2.46934	10.35843	4.65149	6.51811	0.29602	1.13586	1.26861	13.77234	2.05366	2.08559	5.08942	1.04438	3.377
HIT024	FMF	Aspergillus	53	M	13.10251	9.34792	4.82367	10.72532	0.18497	1.53755	3.77872	0.95802	6.5569	5.09315	6.31206	4.14214	0.36728	14.75882	0.55283	2.57428	1.79929	4.79085	0.41538	5.06373	3.90167	0.42014	-0.44615	8.0147099999999991	0.48208	7.48746	0.2964	6.62856	3.92089	6.2271	6.30998	0.81823	1.99606	9.88566	4.63452	6.6467	-0.10695	0.90489	0.65631	13.92982	1.49549	2.0445	5.07312	0.74777	3.27869
HIT025	control	Aspergillus	22	F	13.64764	9.44967	4.34485	9.98826	2.32771	2.02945	4.10871	2.28891	6.54865	4.9385	6.28582	4.48879	2.31345	14.89715	2.6766	3.16688	2.99668	4.66303	2.30385	5.09418	3.76621	3.70812	2.21322	8.28271	3.01137	8.5707	3.79546	6.78693	4.55351	6.10536	6.53265	2.83076	3.16779	10.13376	4.89872	6.54701	1.25743	2.00768	2.47314	13.6256	2.93245	2.40471	5.19002	1.85387	3.45058
HIT026	control	Aspergillus	26	M	13.84363	9.31574	4.03677	10.78159	1.0305	1.42802	3.84029	1.71564	6.33015	4.74754	6.12123	4.55766	1.45578	14.6609	1.59176	2.61535	2.11093	4.39732	1.48738	4.73433	3.52442	2.42309	0.97221	8.63707	1.74569	9.30513	2.47361	7.23698	3.91758	5.95554	6.0363	2.02152	3.06389	9.84433	4.43608	6.51066	0.96969	1.42493	1.57718	13.31405	2.15483	2.0336	4.8248	1.25834	3.24022
HIT027	FMF	Aspergillus	46	F	13.797790000000001	9.14818	4.47739	9.71487	0.97488	1.57563	4.03543	1.45553	6.46832	5.0614	6.43723	5.8202	1.2417	14.75572	1.36588	2.76061	2.64654	4.72142	1.28063	5.0165	3.77763	2.30199	1.47439	8.83979	1.56235	8.52287	2.65194	8.554	4.26194	6.04819	6.45987	1.48434	2.88746	10.05836	4.62981	6.40199	0.355	1.33811	1.16948	13.64876	2.18673	2.10237	4.99477	1.12565	3.20016
HIT028	FMF	Aspergillus	43	F	13.73782	9.21749	4.65539	11.25813	-0.36254	1.47813	3.88614	0.80293	6.57276	5.24716	6.41375	7.30928	-0.00689	14.47273	0.59742	2.47443	2.01101	4.82444	-0.03268	5.01079	3.76161	0.292	0.57236	8.57364	0.17591	9.70281	1.05349	8.57489	3.88667	6.06283	6.37789	0.04483	2.27985	10.03066	4.75031	6.34199	-0.35834	0.72043	0.35343	13.41711	1.49719	2.0785	5.18191	0.55584	3.07494
HIT030	control	Aspergillus	26	M	13.06271	9.38947	4.2143	9.06917	1.45877	1.66845	4.247	1.77283	6.46151	5.25585	6.22457	4.32424	1.20058	14.7547	2.01913	2.65666	2.78212	4.6184	1.44198	4.94477	3.60876	2.76325	1.12363	8.59824	2.09646	8.144	2.72475	7.60831	4.29695	6.00021	6.26795	2.11578	2.8304	10.17181	4.66635	6.33509	0.78279	1.49557	1.64133	13.43629	2.37482	2.09916	5.05678	1.41112	3.1742
HIT031	control	Aspergillus	32	F	13.77944	9.41537	4.2556	9.75738	-0.21406	1.12097	3.63696	0.8871	6.12196	4.88992	6.06921	6.5057	0.7339	14.65461	0.33981	2.40638	1.84094	4.32876	0.50955	4.58797	3.42949	0.29128	1.10806	8.7335	0.39145	9.70138	0.70628	8.79926	3.93534	5.82469	5.95009	0.57032	2.45401	9.53662	4.24993	6.30448	0.21788	1.02123	0.6951	13.37532	1.50568	1.91751	4.87011	0.40073	2.91834
HIT032	control	Aspergillus	31	F	12.97984	9.60418	3.91384	9.52758	0.2821	0.94828	4.01208	1.17543	6.24131	4.91131	5.83786	3.77632	0.66714	14.69393	0.74378	2.49802	1.74949	4.35375	0.39171	4.65431	3.46111	0.35356	-0.16893	7.98679	0.34093	7.81438	0.86779	5.85679	3.67288	5.92121	5.89193	0.28052	1.78464	9.57778	4.21204	5.49925	0.54023	1.05991	0.96237	13.23452	1.52854	1.85972	4.85892	0.79629	3.0286
HIT035	control	Aspergillus	52	M	13.62398	9.82042	4.74536	11.26879	0.78955	1.65854	4.07473	1.35622	6.98492	5.16621	6.55014	5.24251	0.78563	14.71604	1.30394	2.86752	2.1353	5.07172	0.77126	5.37078	4.0978	1.50375	0.5425	7.89662	1.02021	9.62544	1.78677	7.49596	4.23093	6.48232	6.71752	1.03762	2.12869	10.32133	4.9193	6.13446	-0.03191	1.05915	0.77209	13.80384	2.07171	2.28626	5.47858	1.01136	3.36429
HIT037	control	Aspergillus	22	M	13.27538	9.41556	4.42101	10.37598	0.76798	1.78494	3.98913	1.24132	6.61777	5.19584	6.26819	4.15277	1.49568	14.70883	1.5242	2.70373	2.26275	4.77077	0.71121	5.05273	3.82691	1.82521	0.60779	7.50189	1.435	8.59423	2.42686	6.01934	4.17764	6.21812	6.37308	1.21998	2.32271	10.18868	4.73728	6.08367	0.3614	1.10113	1.09586	13.7529	2.16584	2.10544	5.18105	0.87426	3.38603
HIT001	control	C16	60	M	13.46684	8.96309	0.77928	6.15242	-0.0672	0.12147	2.52879	0.77781	0.8603	4.48316	2.45558	3.83053	0.10724	9.64399	0.62644	0.76963	0.56443	-0.0088	0.32739	0.39941	-0.17677	-0.06827	1.10557	7.29556	0.49307	8.34344	0.89607	5.63545	1.73547	0.67216	1.36084	-0.05376	0.72442	6.63421	0.73967	2.87688	0.47224	0.59575	0.67906	8.94262	0.57978	0.88621	0.34159	0.52971	0.80059
HIT002	control	C16	27	F	13.25649	8.41692	1.18156	7.5677	0.07931	0.51567	2.08187	0.94391	0.80616	4.41595	2.66359	4.73556	0.37997	11.57462	0.37735	0.41071	0.37493	0.18309	0.41046	0.17206	0.23391	-0.29196	0.91585	7.82881	0.72585	8.52609	1.25316	6.5579	1.90408	0.68107	1.03069	-0.41667	0.90321	5.70693	0.58563	3.33783	0.34045	0.55583	0.54479	8.2655	0.49647	0.89617	0.41691	0.5883	0.51432
HIT006	FMF	C16	46	F	13.08431	7.74747	1.0453	6.05781	0.43933	0.00391	1.9901199999999999	0.59647	0.63169	4.38404	2.68669	4.67652	0.57676	10.73967	0.3006	0.06657	0.48009	0.10102	0.03801	0.28651	-0.18674	0.20664	2.22522	6.67453	0.47789	6.89181	1.32278	4.68474	1.65229	0.98274	0.87568	0.18814	0.70123	4.18776	0.67399	2.8011	0.19325	0.61096	0.74894	9.22379	0.41521	1.02751	0.07644	0.42493	0.70316
HIT007	control	C16	33	M	10.18749	6.85863	1.24959	3.35003	0.27263	0.07241	1.17755	0.79085	0.82386	3.16605	1.27261	0.36715	0.31594	7.91465	0.11515	0.12729	0.72851	-0.1455	0.23493	0.60565	-0.40452	0.04584	-0.27166	5.79582	0.58077	1.72984	1.01886	4.08716	1.68074	0.83367	0.3391	0.1965	0.69551	2.24416	0.6563	2.90949	0.66793	0.65198	0.64659	6.75788	0.58455	1.06311	-0.16721	0.49946	0.64855
HIT012	control	C16	49	F	11.47548	8.58446	1.11111	5.30209	0.31439	0.19231	1.79037	0.69659	0.6901	4.30335	2.04306	1.93063	0.30365	9.63028	0.50801	0.364	0.57298	0.19777	0.34053	0.46846	-0.41784	0.03947	0.02218	7.43187	0.60969	5.34332	1.26674	5.60308	1.94133	0.86443	0.65912	0.13699	1.01803	4.39916	0.71496	2.8059	0.79844	0.76139	0.77156	7.44928	0.57456	1.33495	0.25153	0.65522	0.66073
HIT013	control	C16	37	M	11.34362	8.11474	0.8762	5.99974	0.14106	0.07213	1.71744	0.54049	0.59853	3.85677	1.73263	1.75775	0.26822	10.69001	0.32606	0.32254	0.53178	0.22833	0.2604	0.42882	-0.25016	-0.11521	-0.41325	7.35421	0.3704	5.42843	0.63313	5.35789	1.54345	0.75338	0.90041	0.57771	0.79278	3.5329	0.66543	3.18989	0.56471	0.56394	0.53064	9.01984	0.47129	1.02597	0.14454	0.54935	0.64914
HIT014	FMF	C16	45	F	13.30628	7.42373	0.84607	5.99711	0.14384	-0.00373	1.99681	0.54163	0.73778	2.41813	3.02589	5.85155	0.28098	10.08314	0.25842	0.36658	0.58119	0.02162	0.44809	0.32436	-0.45529	0.04503	2.63924	7.179	0.33502	7.39117	0.55891	6.34276	1.62069	0.58842	2.31963	0.4887	1.02819	3.19807	0.52385	3.57529	0.50622	0.55638	0.6733	7.66892	0.48534	0.75924	0.02639	0.37739	0.58135
HIT016	control	C16	54	F	13.75239	6.7755	0.90707	5.84366	0.02591	0.24364	1.55077	0.65343	0.62332	2.74147	2.98435	5.74819	0.3009	9.66006	0.42747	0.01048	0.63933	0.16757	0.27842	0.35554	-0.18538	0.08092	4.28015	6.52497	0.58382	8.45622	1.35535	5.97789	1.6885	0.87304	1.63032	0.28099	0.80088	3.08501	0.76275	3.73077	0.38655	0.58893	0.57162	5.88529	0.65268	1.03433	0.39008	0.4272	0.68681
HIT017	control	C16	31	F	13.75839	8.69972	1.02078	6.81201	0.52128	0.10106	2.49287	1.09026	0.7005	3.8581	4.09629	7.86927	1.11147	10.92547	0.58842	0.61564	0.52216	-2.1e-4	0.3697	0.69486	0.02463	0.72346	4.4959	8.33599	1.02687	10.16949	1.27561	7.95637	2.00531	1.0559	2.27501	0.49956	1.40914	6.31666	0.77103	4.16101	0.45076	0.69117	0.75841	10.24019	0.72148	1.05694	0.20466	0.56913	0.7015
HIT018	FMF	C16	35	F	13.70145	9.61107	1.51436	7.49262	0.28084	0.49584	2.40608	0.88411	0.71614	4.94546	3.70124	7.92551	0.18942	12.1076	-0.39713	0.92006	0.60432	0.25283	0.45063	0.41401	0.0549	0.05351	3.54679	8.70461	0.47729	10.8795	1.53081	8.19796	1.85578	0.93654	2.45822	-0.28381	1.04983	7.23731	0.62525	3.94992	0.63992	0.74079	0.64742	9.9472	0.54466	0.99857	0.20945	0.53133	0.63378
HIT019	FMF	C16	55	F	13.61146	7.44948	0.81602	6.45728	0.11604	0.218	1.79604	0.63815	0.56637	4.10715	3.30573	6.13844	0.36795	10.39264	0.61058	0.06436	0.35501	-0.06028	0.48713	0.28064	-0.27187	0.0857	4.28858	7.21137	0.46298	7.67378	0.83351	6.63113	1.97414	0.6454	1.76067	0.04951	1.06265	5.77586	0.72005	3.07974	0.38367	0.6528	0.62958	8.27685	0.50066	0.83443	0.0582	0.48575	0.60634
HIT024	FMF	C16	53	M	13.30171	8.47382	1.24243	6.91836	0.08803	0.17155	1.678	0.77748	0.78737	2.35818	2.88174	3.75566	1.23441	10.13908	0.61734	0.43048	0.61847	0.10663	0.43867	0.32392	-0.26089	0.2682	1.69994	7.50847	0.70361	6.83268	0.99992	5.57448	1.71373	0.70891	1.67953	0.23344	0.99869	3.24652	0.75503	4.10804	0.56964	0.59065	0.66565	7.75906	0.48954	1.15752	0.18843	0.47859	0.71858
HIT025	control	C16	22	F	13.76392	9.06322	1.41311	6.80776	-0.20554	0.56909	3.13415	0.75229	0.64385	3.51044	3.64475	8.19754	0.45369	10.92854	0.52342	0.45064	0.59947	0.57235	0.04549	0.65108	0.1719	0.0103	4.7833	8.51664	0.39799	10.59464	1.68268	8.53436	1.91347	0.9284	2.92504	0.60707	1.15412	3.83568	0.63829	4.61651	0.27921	0.84745	0.76419	8.49886	0.77576	1.00721	0.21612	0.42827	0.60505
HIT026	control	C16	26	M	12.39906	8.10098	1.08697	5.70332	0.43042	0.31042	1.9846	0.73833	0.75913	2.81843	2.20083	2.52676	0.22225	9.85877	0.52324	0.31046	0.57613	0.15684	0.35241	0.40134	-0.28686	-0.06732	0.37791	7.52651	0.73272	6.04112	1.53062	5.89681	1.66298	0.89957	1.51327	0.37495	1.02232	2.3469	0.79016	3.56048	0.61132	0.77107	0.68315	6.68521	0.71183	1.35997	0.02286	0.45045	0.66608
HIT027	FMF	C16	46	F	13.74918	8.78188	1.27597	7.80534	0.21002	0.22458	1.80732	0.67153	0.61748	4.7691	3.19925	8.15197	0.08272	12.5498	0.63901	0.12472	0.67276	0.29559	0.60192	0.41769	-0.13053	0.36377	2.88162	8.14572	0.88615	10.97234	1.13847	9.72415	2.10576	0.96995	2.82034	0.40092	1.31712	4.2089	0.84155	3.24745	0.73189	0.7695	0.72137	7.20627	0.78042	1.21272	0.32671	0.86692	0.60701
HIT028	FMF	C16	43	F	13.7589	8.1091	0.96384	7.48988	0.06629	0.00136	2.22644	0.77878	0.71056	2.12655	3.17997	6.7627	0.45704	12.22569	0.14669	0.30842	0.71946	0.29156	0.53006	0.62922	-0.36011	0.02975	3.56204	7.60243	0.81893	7.9939	1.29616	6.3219	1.87924	0.67225	2.21208	0.22489	0.91159	3.12586	0.57071	3.32711	0.72322	0.70618	0.73949	6.41833	0.60857000000000006	1.19728	0.35885	0.65933	0.59654
HIT030	control	C16	26	M	13.45609	9.08352	1.92937	7.73297	0.6696	0.06751	2.5314	0.75564	0.57348	4.50386	2.51728	3.93146	0.29575	11.90296	0.65439	0.47303	0.72356	0.26511	0.58114	0.62456	5.6e-4	0.08479	0.50586	8.13553	0.79464	9.60183	0.801	7.38847	2.09408	0.82381	1.2788	0.27156	1.01293	4.68281	0.66908	3.05636	0.6817	0.60143	0.5614	7.24403	0.45823	1.51389	0.27961	0.73345	0.79337
HIT031	control	C16	32	F	13.70691	9.03553	1.4222	8.58185	0.2631	0.26048	1.96045	0.68829	0.86913	2.77929	3.6415	9.78153	0.43158	13.81075	-0.18783	0.40549	0.58424	-0.04427	0.59288	0.59432	-0.13196	0.08751	3.33428	8.35677	0.67806	11.86015	1.61002	10.5658	2.1986	0.72175	1.81504	0.51277	1.28414	5.75951	0.83842	3.8779	0.35776	0.91025	0.63406	8.52368	0.49639	0.85121	0.27511	0.67078	0.41172
HIT032	control	C16	31	F	13.61083	9.55527	1.40019	7.41001	0.35392	0.44003	2.70108	0.64431	0.89113	4.0961	2.89561	5.08486	0.26975	11.62091	0.57465	0.51002	0.5421	0.03056	0.28712	0.43873	-0.42272	0.11449	1.04274	7.87247	0.61279	7.82273	1.06345	5.85739	1.99144	0.80483	1.23784	0.10534	1.08903	3.47309	0.75397	3.30098	0.40694	0.71628	0.60251	6.77744	0.47176	1.16218	0.37542	0.65944	0.63153
HIT035	control	C16	52	M	12.18944	7.83216	0.84908	6.58815	0.23063	-0.06428	1.18393	0.43591	0.58952	2.63146	2.24575	2.67306	0.05872	10.71	0.59635	-0.03207	0.44636	-0.11138	0.51521	0.63701	-0.37058	0.30274	0.85161	6.42976	0.42498	5.4353	1.33097	5.61252	1.61006	0.63	1.04005	0.14803	0.85533	2.22108	0.66162	3.01017	0.28548	0.46322	0.57963	5.82031	0.4602	0.90982	-0.0588	0.27387	0.59337
HIT037	control	C16	22	M	12.95316	8.4036	0.82661	5.59735	-0.12553	0.03552	1.50951	0.51865000000000006	0.71066	3.9575	1.56481	3.67124	0.40009	10.14701	0.61364	0.23868	0.43713	-0.02321	0.28909	0.38741	-0.37321	-0.00928	0.10032	7.11475	0.34242	7.52759	1.19484	6.05488	1.49641	0.57406	1.10233	-0.08295	0.86451	3.41932	0.37121	2.673	0.23758	0.48798	0.38276	6.37266	0.20527	0.90335	0.03138	0.3592	0.57649
HIT001	control	C16_MSU	60	M	13.30366	8.70365	1.05938	6.23514	-0.02677	0.13578	2.39593	0.69557	0.69379	4.19222	2.7039	3.3117	0.23334	9.33585	0.56881	0.39613	0.52006	0.11996	0.03072	0.39225	-0.19715	0.0329	1.25233	6.89441	0.67587	6.61158	1.45432	4.5957	1.74959	0.58469	1.62505	-0.27912	0.82667	6.40131	0.73032	3.60854	0.61471	0.57205	0.56427	8.93593	0.63589	1.26247	0.11404	0.64177	0.7885
HIT002	control	C16_MSU	27	F	13.32377	7.82166	0.91532	7.41121	-0.05445	0.25309	1.88576	0.69947	0.65024	4.40818	2.70862	4.84444	0.22999	11.5074	0.37896	0.32126	0.46336	0.06672	0.37136	0.19041	-0.12569	-0.22834	1.74916	7.15235	0.72411	7.49752	1.04599	5.40185	1.67856	0.95094	1.52193	0.4019	1.28441	5.26823	0.72139	3.81567	0.45041	0.56089	0.55688	7.64387	0.67244	1.08339	0.09558	0.22983	0.49168
HIT006	FMF	C16_MSU	46	F	13.03661	7.52299	1.02028	6.20179	0.24578	0.02381	2.25773	0.82563	0.95773	4.27214	2.62323	4.18644	0.41896	10.87961	0.34307	0.33867	0.53461	0.0589	0.42388	0.60358	-0.22497	0.33878	1.82012	6.46062	0.61112	6.26627	1.06405	4.4308	1.63462	0.84365	1.14487	0.29867	0.88957	4.25591	0.76195	2.74401	0.45981	0.58561	0.77314	8.90284	0.65295	1.40749	0.37657	0.54984	0.70745
HIT007	control	C16_MSU	33	M	10.63795	6.90674	0.9873	4.0291	0.39358	0.08168	1.15114	0.495	0.61366	3.00739	1.44047	0.43098	-0.07953	8.38169	0.55612	0.1366	0.6311	0.33541	0.41589	0.7414	0.09542	0.4274	-0.3464	5.87421	0.64575	2.8308	1.29262	4.24776	1.63905	0.70274	0.84899	0.58198	0.68848	2.6944	0.74476	3.00029	0.51579	0.62938	0.63529	6.83289	0.55255	1.1367	0.15435	0.44485	0.65874
HIT012	control	C16_MSU	49	F	13.2229	8.53794	1.09633	5.27746	0.42162	0.05779	2.31592	0.83388	0.8357	4.17392	3.13395	4.49035	0.63365	9.49171	0.02149	0.23303	0.56977	0.24501	0.54287	0.51836	-0.33319	0.27871	2.54166	7.38106	0.4876	6.96213	1.23681	6.35304	1.81333	0.7133	2.0902	0.12969	1.0141	5.5905	0.53301	4.16091	0.51528	0.69044	0.59535	7.96619	0.60785	1.05229	0.42215	0.53153	0.6451
HIT013	control	C16_MSU	37	M	13.76387	8.48008	0.79455	6.38684	0.18398	0.40181	1.84173	0.72728	0.65269	3.1311	2.74626	7.24468	0.17886	11.51957	0.81928	0.19971	0.44255	0.07931	0.2613	0.61247	-0.43204	0.20782	3.36075	7.73728	0.53088	8.68163	0.69133	6.98786	1.76021	0.72731	1.78082	0.30823	0.85125	4.56072	0.67582	3.8786	0.4946	0.61538	0.60951	9.3406	0.50024	0.98004	0.02136	0.16488	0.72757
HIT014	FMF	C16_MSU	45	F	13.59809	7.63307	0.70904	6.45579	0.19091	-0.26984	1.9764	0.71054	0.68963	2.42688	3.22725	6.1045	0.08649	10.58825	-0.15812	0.17268	0.27281	0.39199	-0.07667	0.43078	-0.40407	0.16842	3.74769	7.22444	0.41928	6.93592	0.79425	5.9282	1.80023	0.561	2.58875	0.39229	0.89694	3.33396	0.53227	4.01543	0.39456	0.54952	0.44939	7.64653	0.52909	0.94183	0.17208	0.12724	0.80112
HIT016	control	C16_MSU	54	F	13.71621	6.55714	0.68968	6.66499	-0.37029	0.15402	1.27418	0.49641	0.62805	2.60901	2.75755	6.15521	0.20278	11.09685	-0.31199	0.05644	0.46692	0.13661	0.42143	0.33235	-0.36987	-0.15228	4.955	6.59234	0.56398	7.86071	1.29461	5.21208	1.77112	0.64527	1.93484	0.3998	0.81862	3.16063	0.60208	3.93215	0.29151	0.52111	0.45146	5.98365	0.58479	0.8693	0.32276	0.22518	0.29312
HIT017	control	C16_MSU	31	F	13.84765	8.54922	1.32536	7.6810600000000004	0.59793	0.61992	2.77169	1.07351	1.11483	4.71241	4.15276	7.91319	0.63591	12.07693	0.47601	0.53755	0.77211	0.27226	0.5749	0.48152	-0.09004	0.45254	4.71583	8.17008	0.73296	9.57336	1.82344	7.11794	2.12282	0.85278	2.53648	0.5632	1.2826	6.13495	0.865	4.50304	0.79066	0.9203	0.87562	10.16233	0.82235	1.53219	0.33115	0.57442	0.72883
HIT018	FMF	C16_MSU	35	F	13.78526	9.46003	1.79354	8.80977	0.03886	0.70693	2.54665	0.87836	1.03983	5.04239	3.62559	6.09298	0.57524	13.17094	0.23555	0.69721	0.75547	0.35007	0.43415	0.42963	-0.03825	0.17984	1.42961	8.07547	1.03184	9.63032	0.96431	6.59613	1.72537	1.01607	2.14673	0.85461	1.33818	6.95295	0.95578	4.05435	0.70751	0.75761	0.66075	10.32392	0.67473	1.35276	0.45915	0.72551	0.8865
HIT019	FMF	C16_MSU	55	F	13.71061	7.59007	0.76137	7.86208	0.12153	0.09827	2.09745	0.73616	0.72514	4.27051	3.53894	6.6284	0.3609	12.03335	0.3651	0.41944	0.60882	0.10747	0.02725	0.63161	-0.30912	0.06789	3.42412	7.1039	0.57695	8.3802	1.60496	6.57168	1.6907	0.74303	1.95444	0.11568	0.89072	6.19299	0.73718	3.85998	0.48147	0.62796	0.63723	8.91015	0.47344	1.01902	0.21901	0.49678	0.63886
HIT024	FMF	C16_MSU	53	M	13.61199	8.28902	0.82767	6.88984	-0.29513	0.02904	1.56566	0.54172	0.58936	2.88948	3.33086	5.12497	0.26929	10.46799	0.16604	0.51172	0.38011	0.08285	0.26602	0.46047	-0.38922	0.20941	3.25023	7.27753	0.30416	7.16614	1.14384	5.25251	1.57232	0.54975	2.1686	0.39517	1.03394	3.53347	0.5032	4.5313	0.37809	0.49399	0.63805	7.98084	0.53378	0.88454	0.29319	0.48026	0.54425
HIT025	control	C16_MSU	22	F	13.72045	8.62927	1.28292	6.72747	0.31256	0.74171	3.07997	0.7353	0.68621	3.54465	3.54751	7.76625	-0.1016	11.04039	0.08657	0.11643	0.69982	0.43719	0.20922	0.46243	0.03243	0.14519	4.0712	7.82402	0.90295	9.42262	1.05391	7.36475	2.19645	0.63016	2.65488	0.46817	1.12124	3.81741	0.85744	4.76251	0.40181	0.5852	0.56778	8.54819	0.51844	1.13906	0.34909	0.40408	0.54581
HIT026	control	C16_MSU	26	M	13.79419	8.35373	1.13222	6.74103	0.33798	0.26612	2.10107	0.69227	0.69458	2.83801	3.52518	6.85015	0.44534	11.30773	0.31798	0.28902	0.62791	0.27718	0.51666	0.72147	-0.32201	0.21429	3.70602	7.77896	0.81473	8.62034	1.41625	7.47504	1.92622	0.9433	2.48899	0.28772	1.2942	3.59924	0.91432	4.34317	0.49804	0.76498	0.60342	7.03181	0.78092	1.0346	0.38654	0.37348	0.75559
HIT027	FMF	C16_MSU	46	F	13.5005	8.38181	0.98358	8.55075	0.06939	0.01085	2.35048	0.69492	0.84722	3.28403	4.65508	10.10791	0.09873	14.06421	-0.20593	0.15914	0.45296	0.252	0.48941	0.54839	1.10069	0.1945	6.53357	8.53891	0.76219	10.48518	0.9983	8.91466	2.16286	0.65854	3.32037	-0.10096	1.52268	4.40434	0.58377	4.38524	0.49034	0.58867	0.59632	8.51576	0.41199	1.12253	0.37789	0.30423	0.78921
HIT028	FMF	C16_MSU	43	F	13.75458	8.20566	0.96498	7.83593	0.00864	0.25803	1.67974	0.46355	0.51717	2.70729	3.81821	6.78828	0.27672	12.70799	-0.25338	-0.13864	0.59863	0.35138	0.22368	0.47024	-0.12886	-0.34378	4.59494	7.65719	0.27092	7.68279	0.63452	5.90167	1.83728	0.54523	2.71164	0.16003	0.99609	3.22658	0.50237	4.22883	0.32155	0.45851	0.42139	6.77792	0.51654	0.93643	0.34646	0.51568	0.44085
HIT030	control	C16_MSU	26	M	13.77951	9.23818	1.07474	8.33187	0.19306	0.15539	2.27966	0.72911	0.70671	4.80999	3.4553	5.68706	0.20712	12.94456	0.53439	0.11717	0.46939	0.04897	0.42871	0.48971	-0.41063	0.19274	2.74454	8.35844	0.59169	9.63841	0.91046	6.43286	1.87132	0.94295	1.91498	0.00846	1.25675	5.31771	0.71399	4.1444	0.48619	0.53589	0.54267	7.75563	0.56802	0.99964	0.01106	0.44131	0.5514
HIT031	control	C16_MSU	32	F	13.62823	9.2128	1.30107	8.83794	0.17986	0.06236	1.94747	0.64584	0.77582	3.36315	4.31469	10.20848	0.56674	13.90577	0.85799	0.42656	0.74721	0.18554	0.42788	0.44297	-0.29549	0.20948	5.28362	8.70736	0.75035	11.65722	1.7136	9.83566	2.27332	0.73745	2.3561	0.49507	1.4212	6.00433	0.75348	4.6311	0.31	0.6624	0.60563	9.23077	0.6302	1.18282	-0.08257	0.64786	0.53227
HIT032	control	C16_MSU	31	F	13.74399	8.97047	1.02151	6.6845	0.15308	0.28317	3.26813	0.41793	0.56763	4.00101	3.68631	6.14546	0.3782	10.7576	0.45154	0.22381	0.6363	0.22882	0.26247	0.28083	-0.40448	0.07646	3.24215	7.6108	0.6589	7.83892	0.69578	5.10112	1.8796	0.76046	2.01854	0.49175	1.10202	4.07714	0.48017	4.83883	0.14803	0.46557	0.60807	7.80527	0.44873	0.94113	0.28952	0.18675	0.48955
HIT035	control	C16_MSU	52	M	13.40438	7.76405	1.02099	7.30577	0.09337	0.25202	1.49162	0.65698	0.82451	3.12424	3.58016	4.14649	0.34515	11.46333	0.05701	0.48991	0.66353	0.11296	0.61613	0.48037	-0.30711	0.08264	3.22143	6.39765	0.54609	6.63376	1.01203	5.5668	1.55088	0.80047	1.75093	0.02494	0.78931	3.13262	0.6681	4.31066	0.34656	0.75241	0.7363	6.63001	0.696	1.23584	0.40685	0.60864	0.5454
HIT037	control	C16_MSU	22	M	13.72491	8.54459	1.3112	5.71828	0.52584	0.49754	2.14779	0.747	0.92523	4.02806	3.01476	5.63331	0.39194	10.11263	0.1342	0.33907	0.77805	0.34863	0.5239	0.4754	-0.00625	0.17945	2.79636	6.93474	0.806	8.33538	1.06275	6.16216	2.07868	0.9912	1.57648	0.4318	1.12528	3.9532	0.9007	3.78071	0.6204	0.86155	0.76023	7.09253	0.55889	1.03009	0.62526	0.82094	0.72914
[truncated: 49 more columns]
