# Supplementary material for: Epigenetic, transcriptional, and functional characterization of myeloid cells in familial Mediterranean fever
Source: iScience. 2024 Feb 29;27(4):109356. doi: 10.1016/j.isci.2024.109356 (PMC10951896; doi:10.1016/j.isci.2024.109356)
Supplement: Data S2. Olink values acquired from plasma; Olink_plasma.csv, related to Figure 1 [file mmc3.csv]

ID	Disease	Age	Sex	IL8	VEGFA	CD8A	CDCP1	CD244	IL7	OPG	LAP.TGF.beta.1	uPA	MCP.1	CXCL11	AXIN1	TRAIL	CXCL9	CST5	OSM	CXCL1	CCL4	CD6	SCF	IL18	TGF.alpha	MCP.4	CCL11	TNFSF14	MMP.1	LIF.R	FGF.21	CCL19	IL.10RB	IL.18R1	PD.L1	CXCL5	TRANCE	HGF	IL.12B	MMP.10	IL10	TNF	CCL23	CD5	CCL3	Flt3L	CXCL6	CXCL10	X4E.BP1
HIT012	control	49	F	3.69513	10.01865	8.44609	1.36429	5.70495	1.1491	10.24556	5.4967	9.36192	10.51147	6.95802	3.99077	6.8539	6.41438	5.67129	3.8041	8.54044	5.71155	5.16229	8.79268	8.41835	2.62848	13.90969	6.97031	3.27343	11.95476	3.47945	2.40896	8.24086	6.21779	7.37592	5.13352	10.59578	3.96548	7.18716	5.6919	6.55467	2.44004	1.87563	9.95701	5.1307	4.58812	7.39565	7.51279	9.06745	6.47637
HIT017	control	31	F	3.60929	10.03252	8.53238	0.98682	5.57758	1.04704	10.30597	4.83948	9.48536	9.9562	5.76492	2.33723	6.84958	5.9769	6.13913	2.19275	7.26977	4.49094	4.80129	8.52685	7.58312	2.28743	12.00966	6.83021	2.79184	11.88409	3.70902	2.07969	8.10763	6.1919	7.42741	5.09053	7.79284	2.9139	6.78935	5.67449	8.08713	2.66546	1.46861	10.4127	4.97394	3.99402	8.36065	6.23177	8.4004	5.24999
HIT019	FMF	55	F	4.69727	10.56351	9.62122	2.20793	6.40868	2.06054	10.68729	6.11811	10.84336	11.21737	7.87309	5.15662	7.43807	7.13875	6.48703	3.4743	9.50797	6.40721	5.21674	8.65202	11.68869	2.76337	14.05869	7.38014	4.39438	13.72922	3.80459	2.90723	9.39479	6.45513	7.88529	5.37165	10.51465	4.07273	8.86336	6.08234	8.52981	3.74081	2.36053	10.15511	5.80092	5.78406	8.80612	8.21511	10.06166	8.23546
HIT016	control	54	F	4.57741	10.39727	9.54376	1.36676	5.51125	1.67738	9.95811	6.13874	9.56726	11.07379	7.70238	3.24234	7.65059	6.60478	6.61944	4.32154	8.80727	5.89947	4.54857	9.03659	8.5553	2.58532	13.59371	7.83528	4.07566	12.86448	3.56696	3.73653	10.10184	5.66637	7.15632	4.79726	10.16612	4.74389	7.93927	6.51655	8.24684	3.40955	2.44815	10.17183	5.03804	4.88891	9.81595	8.3776	9.7257	8.06374
HIT037	control	22	M	4.30001	10.35024	9.81593	1.43348	5.90601	2.20937	9.49168	6.08007	9.73748	10.18148	6.74515	5.20634	7.0879200000000004	6.4518	7.02734	3.48734	10.32651	5.1447	5.82713	9.32188	7.84711	2.58461	13.72499	6.914	4.1664	12.77686	3.78691	3.09404	8.37939	5.90376	7.3615	5.21579	11.42198	3.99925	7.50678	5.28456	8.00423	3.03661	1.59897	10.35812	5.21192	4.17979	7.73329	8.78782	8.62872	7.73219
HIT014	FMF	45	F	4.01102	9.68711	9.25021	1.46741	5.48711	1.09113	9.82775	5.21728	9.70182	10.71606	6.15558	3.16815	6.83525	6.00091	5.80362	3.10058	10.87854	5.72838	4.97901	8.71213	9.63888	2.58797	13.24164	8.09985	2.7419	12.23937	3.46688	4.77554	8.36473	5.63123	7.0347	4.87523	8.70974	3.6877	7.65269	5.16963	7.66692	2.78195	1.31639	9.55455	4.50397	4.48004	8.40736	7.62224	8.12238	5.85325
HIT018	FMF	35	F	4.03409	10.18527	8.98739	1.51237	4.91474	1.58271	9.50517	5.2925	9.45773	10.67438	6.1622	3.97289	7.27627	5.30673	6.83319	3.81404	9.44923	4.73347	5.30073	8.94033	8.86146	2.28781	13.50619	7.05406	3.06387	13.91542	3.79387	4.84551	8.43914	6.00591	7.05699	4.89783	10.61743	4.86309	7.50646	5.69989	9.0411	3.06403	6.41434	10.44297	5.23531	4.26328	8.14615	7.82154	7.79418	6.3722
HIT024	FMF	53	M	4.43089	10.44327	9.38794	2.70013	5.86228	1.16772	9.68937	5.19117	9.97304	10.65227	5.74047	4.35315	7.04852	6.20277	6.80752	3.36153	8.81023	5.68064	5.22842	8.62637	12.2095	2.82033	13.98848	7.44961	3.59558	13.23245	3.64731	5.26562	9.66612	6.23402	7.25726	5.13293	8.70607	3.21803	7.68647	6.02693	8.8886	3.6542	1.82374	10.27803	5.07812	5.34181	7.9727	8.04163	9.2135	7.35681
HIT002	control	27	F	3.80623	10.07668	9.23557	1.04568	5.9436	1.7307	9.84434	5.44047	9.85071	10.26825	6.81746	4.92885	7.39213	5.47527	6.16396	3.74687	8.68948	5.18132	5.4725	9.03589	7.81677	2.52479	13.65451	6.78765	3.78057	12.15738	3.55275	2.95115	8.49229	5.94968	7.75328	4.878	9.70878	4.63876	7.39286	5.8075	9.4513	3.28147	1.7164	10.22155	5.47121	4.58215	8.57809	7.15448	8.32808	7.28275
HIT030	control	26	M	4.05782	10.09533	9.7324	1.61395	6.27011	1.44145	9.63938	5.56733	10.27139	10.6731	6.65234	4.94643	7.49418	6.74193	6.80729	3.41497	9.95004	4.98922	5.54997	9.13052	7.42805	2.55411	13.12912	7.24291	3.70918	12.29413	4.05441	3.14647	8.25378	6.18187	7.20388	5.24968	10.92355	4.59018	7.73134	4.9586	8.68643	2.73788	1.73984	10.72535	4.98755	4.59557	8.30934	8.23434	9.0564	7.14026
HIT025	control	22	F	3.99566	9.99292	9.42636	1.57006	5.81162	1.8459	9.53195	5.63873	9.85228	9.78161	6.95373	3.87855	7.45833	6.4087	5.58497	2.90997	9.3023	4.69004	6.20211	9.12592	7.89399	2.23697	12.1695	6.89757	3.46316	12.85588	3.84203	3.55556	8.38266	6.00982	7.61047	5.27324	10.13512	5.44481	7.37363	5.62879	7.95914	4.6675	1.97025	10.96877	5.55431	4.6826	8.62739	7.88335	11.90417	6.2143
HIT001	control	60	M	4.40771	10.85892	8.14243	1.58407	6.2187	1.80735	9.97455	6.00247	9.92845	10.44481	7.23101	5.72898	7.65415	7.43913	6.38466	2.9483	9.49782	5.6433	4.36617	9.2609	7.84156	2.42006	14.50914	7.54482	4.15414	13.31406	3.31923	6.15458	8.97017	5.66431	7.84302	5.34124	12.50256	3.97447	7.99135	5.90102	8.59917	2.87793	2.08049	10.10079	4.86161	5.21844	8.81327	8.73251	10.00374	7.39389
HIT006	FMF	46	F	4.46779	10.29708	9.07373	1.30198	5.95	2.32301	9.99142	6.07504	9.82957	10.9696	7.50288	4.1204	7.11629	7.2785	5.65633	2.71755	8.91722	5.82612	5.63373	8.8932	7.99836	2.82524	13.69378	7.60396	3.53417	14.66545	3.67573	3.87502	8.62686	6.18242	7.42688	4.9599	11.20828	4.42305	7.78237	5.95098	8.81543	3.48225	1.89262	9.95145	5.14186	5.1961	8.11914	7.86376	10.33664	7.10653
HIT007	control	33	M	4.08824	10.09203	8.81669	0.93997	5.50212	1.74924	9.35053	5.5713800000000004	9.0692	10.2913	5.67972	5.32665	7.23081	5.74414	5.8164	3.77748	9.44892	5.5464	4.88091	9.29814	8.09711	2.31205	13.13921	7.17547	3.88179	13.99829	3.39259	3.63572	8.42539	5.60441	7.33988	5.13067	10.8068	4.78844	7.66451	5.41203	8.58939	2.75171	1.40764	10.8587	4.83558	4.82125	8.18822	7.62175	8.08293	7.46959
HIT028	FMF	43	F	5.122	11.47203	9.45845	2.66494	6.23252	2.61079	10.08207	7.60712	9.94071	11.81107	9.01024	6.64247	7.48726	7.4057	6.34489	6.011	10.36222	6.41262	5.85229	8.54656	9.62621	2.85561	15.37795	8.51731	5.15618	15.45591	3.79371	5.68401	9.97009	6.28162	8.60406	5.51214	11.6917	4.63603	8.77939	6.87056	8.42782	3.23491	2.26227	10.58292	5.35831	5.38606	9.11739	9.20935	10.68734	8.39683
HIT026	control	26	M	4.14773	10.09233	9.19238	1.44946	5.72057	1.42987	9.7551	5.40833	10.03691	10.95576	6.23224	4.61204	7.05565	6.10916	5.30354	2.74108	9.33558	5.22898	5.36531	8.23399	8.264	2.21738	12.70001	6.96699	3.29056	12.79374	3.63759	3.54194	9.80259	6.0791	6.88411	4.89004	9.59038	4.40715	7.30732	5.16788	7.81482	3.01334	1.54804	10.51418	5.02697	4.55259	8.86691	7.86622	9.3709	6.65592
HIT035	control	52	M	4.9677	10.03239	9.26766	2.35111	5.51972	1.45265	9.73224	5.5141	9.87771	10.65242	9.11698	3.79744	7.38477	10.87095	5.35465	2.25187	9.13962	5.56507	4.97567	9.52143	8.72553	2.4949	13.27929	8.631	3.2215	14.26807	3.67907	3.29065	8.21726	5.98182	7.87725	5.39308	10.84275	3.67568	7.77824	6.08321	9.46765	2.97659	2.30826	9.14753	5.88942	5.06282	9.12161	7.53439	10.17572	5.90089
HIT031	control	32	F	4.36952	10.04284	9.42357	1.42416	6.30127	1.98033	10.01505	6.26345	9.93278	10.59109	7.62463	5.1701	6.99597	6.36747	7.28254	3.96361	9.60567	5.95048	5.47383	9.22979	8.55063	2.72722	13.94431	7.19588	4.09099	14.47792	4.14575	3.77014	8.49025	6.13976	7.15842	5.09693	11.97238	4.17731	7.77845	5.65662	9.00681	3.08392	2.2252	10.04177	5.36061	4.5805	8.85248	8.24469	8.98331	9.18969
HIT013	control	37	M	4.49154	10.32755	8.85314	1.39262	5.83387	1.7753	10.15228	5.94792	9.86923	10.74361	7.76849	3.72977	7.41225	6.1849	6.13126	3.22374	9.15214	5.43721	4.61762	9.10088	8.21868	2.50891	13.40792	7.68986	3.40789	13.90269	3.90478	4.88001	8.065	5.97073	7.56852	5.34631	11.69949	3.66331	7.9031	5.17509	7.82322	2.74887	1.73129	10.42134	4.70923	5.27275	8.62054	7.41254	11.37529	6.68831
HIT032	control	31	F	3.25613	10.61654	9.12044	1.32662	5.51931	1.05726	9.88469	5.4645	9.31589	10.37604	6.32066	3.18133	6.9179	6.68539	6.9255	4.1221	8.14078	4.46452	4.72056	8.28231	7.48936	2.53738	11.4684	6.33696	3.27753	11.37665	3.32235	3.04256	8.35105	5.90004	7.15649	4.76582	9.38514	4.63402	7.11231	6.10637	8.35834	2.69383	1.72618	10.85236	5.34174	4.44063	8.64287	6.32727	8.85266	5.28465
HIT027	FMF	46	F	4.6223	10.4802	9.28877	2.1453700000000002	5.97076	1.88006	10.11722	5.66806	10.08216	10.84853	7.51335	5.26376	7.53877	6.68918	5.91087	3.25608	9.44083	5.66145	5.81158	8.89711	9.50419	2.6319	13.65291	7.75582	3.78627	13.18552	3.84182	4.51746	9.1159	5.91432	7.84384	4.75723	10.42612	4.50066	8.19592	6.69042	9.19186	3.29588	2.13523	9.79743	5.07492	4.91103	8.32121	8.58862	9.26211	6.9045
[truncated: 18 more columns]
